# Supplementary material for: 2,4,6-Trimethyl­pyridinium dihydrogen phosphate
Source: Acta Crystallogr Sect E Struct Rep Online. 2010 Dec 18;67(Pt 1):o149. doi: 10.1107/S1600536810052153 (PMC3050353; doi:10.1107/S1600536810052153)
Supplement: Supplementary file 2 [file e-67-0o149-Isup2.hkl]

# 
# h,k,l, Fc-squared, Fo-squared, sigma(Fo-squared) and status flag 
# 
data_I
_shelx_title ' 1 in P2(1)' 
_shelx_refln_list_code          4 
_shelx_F_calc_maximum      134.69 
_exptl_crystal_F_000       464.00 
_reflns_d_resolution_high  0.7700 
 
loop_ 
 _symmetry_equiv_pos_as_xyz 
 'x, y, z' 
 '-x, y+1/2, -z' 
 
_cell_length_a     7.9501 
_cell_length_b    15.3239 
_cell_length_c     9.0252 
_cell_angle_alpha  90.000 
_cell_angle_beta   97.970 
_cell_angle_gamma  90.000 
 
_shelx_F_squared_multiplier     1.000 
 
loop_ 
 _refln_index_h 
 _refln_index_k 
 _refln_index_l 
 _refln_F_squared_calc 
 _refln_F_squared_meas 
 _refln_F_squared_sigma 
 _refln_observed_status 
   1 -19   0        5.71        4.95      4.98 o 
   2 -19   0       12.41       12.92      6.52 o 
   3 -19   0        8.11        8.98      7.22 o 
   0 -18   0       20.81       24.78      5.93 o 
   1 -18   0       76.06       74.69      6.25 o 
   2 -18   0        6.54        9.79      4.95 o 
   3 -18   0        0.63        1.33      2.45 o 
   4 -18   0       28.49       28.10      6.18 o 
   1 -17   0        8.01       12.13      3.04 o 
   2 -17   0       35.04       41.71      5.19 o 
   3 -17   0        2.94        8.82      3.40 o 
   4 -17   0        1.79       -2.21      3.31 o 
   5 -17   0       22.95       29.91      5.94 o 
   0 -16   0       76.78       76.05      7.66 o 
   1 -16   0       15.92       14.47      2.43 o 
   2 -16   0        6.09        5.25      2.02 o 
   3 -16   0        4.93       10.36      3.64 o 
   4 -16   0       38.42       46.13      5.87 o 
   5 -16   0        6.08       11.46      3.70 o 
   6 -16   0       15.58       10.06      5.51 o 
   1 -15   0       17.84       19.76      2.47 o 
   2 -15   0      190.84      181.83      6.96 o 
   3 -15   0        7.08        6.11      2.98 o 
   4 -15   0        3.92       10.98      5.31 o 
   5 -15   0       52.22       60.53      7.36 o 
   6 -15   0       41.73       49.33      6.87 o 
   0 -14   0      217.12      209.60      7.90 o 
   1 -14   0      137.82      119.76      5.01 o 
   2 -14   0       44.15       38.97      2.91 o 
   3 -14   0       27.79       30.08      4.01 o 
   4 -14   0       78.79       76.78      6.91 o 
   5 -14   0        0.27        0.62      2.64 o 
   6 -14   0       14.51       18.01      4.92 o 
   7 -14   0        1.31        5.99      3.90 o 
   1 -13   0       72.68       70.78      2.60 o 
   2 -13   0      231.40      228.25      7.32 o 
   3 -13   0      122.19      116.51      5.43 o 
   4 -13   0       21.44       25.56      4.04 o 
   5 -13   0       15.99       23.89      3.65 o 
   6 -13   0       25.19       27.30      4.21 o 
   7 -13   0        3.04        4.29      3.19 o 
   0 -12   0      198.46      219.12     10.01 o 
   1 -12   0      167.83      152.94      3.98 o 
   2 -12   0      130.17      123.27      4.37 o 
   3 -12   0       43.02       35.70      2.73 o 
   4 -12   0      228.41      206.91      9.12 o 
   5 -12   0        0.50        0.42      2.17 o 
   6 -12   0       36.51       33.51      9.58 o 
   7 -12   0        0.17       -0.14      2.78 o 
   8 -12   0       12.37       16.93      5.22 o 
   1 -11   0      183.75      185.23      4.26 o 
   2 -11   0      262.83      249.99      6.74 o 
   3 -11   0      518.46      483.35     11.27 o 
   4 -11   0        6.55        7.70      2.73 o 
   5 -11   0      146.73      140.46      9.51 o 
   6 -11   0       52.41       62.93      5.99 o 
   7 -11   0       25.36       32.03      5.48 o 
   8 -11   0        3.42        4.20      4.55 o 
   0 -10   0      187.48      183.57      8.73 o 
   1 -10   0      399.24      395.77      6.90 o 
   2 -10   0       96.68       94.22      6.40 o 
   3 -10   0      181.51      165.53      6.43 o 
   4 -10   0       88.70       82.34      5.62 o 
   5 -10   0      102.34       97.96      6.44 o 
   6 -10   0       13.01       16.38      3.79 o 
   7 -10   0        0.63        5.82      3.43 o 
   8 -10   0        0.16        2.18      3.50 o 
   1  -9   0       70.06       66.33      1.86 o 
   2  -9   0      500.16      505.90     10.29 o 
   3  -9   0      663.19      630.00     13.24 o 
   4  -9   0       23.86       24.44      2.51 o 
   5  -9   0      279.40      269.78     13.92 o 
   6  -9   0        5.33        7.72      4.18 o 
   7  -9   0       49.20       60.60     12.98 o 
   8  -9   0        7.35        5.15      4.36 o 
   9  -9   0        4.30        5.69      4.31 o 
   0  -8   0     1095.08     1249.78     35.55 o 
   1  -8   0      923.16      926.17     12.05 o 
   2  -8   0      375.56      361.64      8.67 o 
   3  -8   0      196.98      195.92      6.46 o 
   4  -8   0       35.65       36.86      1.83 o 
   5  -8   0      371.26      366.04     14.99 o 
   6  -8   0       23.76       20.56      3.78 o 
   7  -8   0       12.02       20.92      4.06 o 
   8  -8   0       31.33       32.22      5.43 o 
   9  -8   0       21.61       28.55      5.99 o 
   1  -7   0      178.79      173.43      2.76 o 
   2  -7   0      144.22      161.54      4.17 o 
   3  -7   0      938.63      953.09     18.97 o 
   4  -7   0      191.27      194.82      4.38 o 
   5  -7   0      158.54      145.00     10.35 o 
   6  -7   0        1.47        0.07      1.48 o 
   7  -7   0       97.90      105.74      7.28 o 
   8  -7   0        5.03        3.86      5.78 o 
   9  -7   0        1.92        5.78      3.46 o 
   0  -6   0     3194.20     3312.29     72.44 o 
   1  -6   0      303.21      297.15      3.75 o 
   2  -6   0     2235.59     2468.54     32.89 o 
   3  -6   0      329.92      320.48      5.83 o 
   4  -6   0      345.94      363.57      6.82 o 
   5  -6   0      425.00      396.79      9.63 o 
   6  -6   0       18.72       24.94      3.50 o 
   7  -6   0       20.41       16.01      3.02 o 
   8  -6   0       28.49       30.45      7.41 o 
   9  -6   0       77.40       78.09      9.79 o 
   1  -5   0      942.15      940.25     13.62 o 
   2  -5   0     1786.15     1873.66     23.74 o 
   3  -5   0      428.28      389.80      6.18 o 
   4  -5   0      153.07      159.43      3.64 o 
   5  -5   0       51.50       48.64      3.21 o 
   6  -5   0      160.18      152.13      5.75 o 
   7  -5   0      265.53      257.43     11.13 o 
   8  -5   0       16.05       15.02      3.56 o 
   9  -5   0        5.35        3.83      2.91 o 
   0  -4   0     8702.33     7940.96    132.58 o 
   1  -4   0     1606.42     1591.02     20.63 o 
   2  -4   0     1479.80     1477.04     19.05 o 
   3  -4   0      222.44      248.66      6.57 o 
   4  -4   0       21.32       22.44      1.83 o 
   5  -4   0      262.45      238.98      9.31 o 
   6  -4   0       55.68       56.13      2.60 o 
   7  -4   0       27.53       33.81      3.94 o 
   8  -4   0       13.40       15.69      3.50 o 
   9  -4   0       32.31       28.89      7.82 o 
  10  -4   0       34.16       31.24      9.23 o 
   1  -3   0      550.81      566.13      6.28 o 
   2  -3   0     6758.29     6545.32     50.07 o 
   3  -3   0      438.74      540.82      6.76 o 
   4  -3   0     1465.07     1514.15     20.58 o 
   5  -3   0       63.62       62.63      2.11 o 
   6  -3   0      376.17      377.55      9.18 o 
   7  -3   0      360.51      354.43      9.50 o 
   8  -3   0       17.60        9.07      4.70 o 
   9  -3   0       13.49       15.52      5.15 o 
  10  -3   0        5.35        5.26      5.20 o 
   1  -2   0      473.77      497.38      2.91 o 
   2  -2   0     4925.88     4844.01     37.79 o 
   3  -2   0        9.51        9.23      0.87 o 
   4  -2   0      930.63     1065.70     22.60 o 
   5  -2   0      108.95      104.28      4.29 o 
   6  -2   0      196.24      193.42      6.47 o 
   7  -2   0       73.25       75.70      4.68 o 
   8  -2   0        7.96        9.55      2.60 o 
   9  -2   0        9.89        7.72      2.36 o 
  10  -2   0        3.52       -3.27      4.20 o 
   2  -1   0     3960.71     3880.72     51.07 o 
   3  -1   0       51.22       61.31      2.29 o 
   4  -1   0      212.65      232.24      4.70 o 
   5  -1   0        5.78        6.97      1.00 o 
   6  -1   0      260.03      234.29      7.16 o 
   7  -1   0       58.67       53.47      5.41 o 
   8  -1   0       70.71       72.63      6.44 o 
   9  -1   0        1.58       -0.35      1.82 o 
  10  -1   0        0.23       -1.26      4.98 o 
   2   0   0     5131.31     5147.47     64.76 o 
   3   0   0        5.90        6.72      0.71 o 
   4   0   0      344.16      339.87      6.55 o 
   5   0   0        2.82        4.17      2.10 o 
   6   0   0      378.00      340.55     13.54 o 
   7   0   0       60.88       64.02      3.30 o 
   8   0   0        6.53        3.81      2.16 o 
   9   0   0        0.71        0.40      2.28 o 
  10   0   0        0.93        0.95      4.62 o 
   2   1   0     3878.15     3895.72     38.33 o 
   3   1   0       51.02       65.26      2.48 o 
   4   1   0      206.46      232.44     11.08 o 
   5   1   0        5.71        0.99      0.91 o 
   6   1   0      257.76      246.22     12.54 o 
   7   1   0       58.69       51.99      4.18 o 
   8   1   0       71.81       68.79      5.52 o 
   9   1   0        1.55       -0.60      2.29 o 
  10   1   0        0.26       -1.15      4.56 o 
   1   2   0      473.39      502.48      2.76 o 
   2   2   0     4935.61     4840.71     67.62 o 
   3   2   0       10.07        9.58      0.76 o 
   4   2   0      942.22     1005.01     40.59 o 
   5   2   0      108.63       97.32      2.76 o 
   6   2   0      199.15      193.65      7.02 o 
   7   2   0       73.31       70.77      3.61 o 
   8   2   0        7.73       21.05      5.12 o 
   9   2   0       10.03        5.68      5.20 o 
  10   2   0        2.99        0.42      3.34 o 
   1   3   0      554.48      558.00      7.03 o 
   2   3   0     6736.76     6461.18     53.06 o 
   3   3   0      431.91      518.94      9.19 o 
   4   3   0     1472.39     1488.68     40.03 o 
   5   3   0       62.64       63.30      7.45 o 
   6   3   0      369.33      354.66     16.42 o 
   7   3   0      360.20      335.45     11.85 o 
   8   3   0       18.97       17.92      3.22 o 
   9   3   0       13.37       19.73      4.69 o 
  10   3   0        5.52        2.88      3.97 o 
   0   4   0     8688.62     7781.19    155.43 o 
   1   4   0     1594.75     1620.44     25.17 o 
   2   4   0     1479.38     1417.12     17.15 o 
   3   4   0      227.49      240.44      9.12 o 
   4   4   0       23.72       28.56      3.48 o 
   5   4   0      263.88      240.02      5.69 o 
   6   4   0       56.99       49.88      3.43 o 
   7   4   0       27.67       26.30      2.60 o 
   8   4   0       12.81       16.85      3.97 o 
   9   4   0       32.28       30.67      4.77 o 
  10   4   0       33.76       38.97      6.81 o 
   1   5   0      954.42      939.60     17.79 o 
   2   5   0     1781.92     1851.99     34.83 o 
   3   5   0      419.21      356.98     11.60 o 
   4   5   0      154.48      154.13      3.24 o 
   5   5   0       51.63       49.14      5.71 o 
   6   5   0      159.66      157.57      6.29 o 
   7   5   0      265.93      275.37     12.94 o 
   8   5   0       16.98       11.91      3.91 o 
   9   5   0        5.31        5.13      3.75 o 
   0   6   0     3185.89     3468.59     88.75 o 
   1   6   0      287.90      291.68      7.76 o 
   2   6   0     2242.44     2409.44     47.59 o 
   3   6   0      332.70      319.69      9.15 o 
   4   6   0      343.71      347.98     15.10 o 
   5   6   0      423.17      407.99     20.43 o 
   6   6   0       19.15       24.73      6.74 o 
   7   6   0       20.15       26.48      3.93 o 
   8   6   0       27.95       33.10      7.48 o 
   9   6   0       78.64       73.56     14.67 o 
   1   7   0      184.47      187.51     11.23 o 
   2   7   0      145.49      170.17      5.64 o 
   3   7   0      936.11      937.25     23.34 o 
   4   7   0      190.11      207.94      8.15 o 
   5   7   0      159.61      162.09      9.06 o 
   6   7   0        1.35       -0.26      1.84 o 
   7   7   0       97.00       92.56     11.02 o 
   8   7   0        5.13        2.27      3.13 o 
   9   7   0        1.77        0.95      3.01 o 
   0   8   0     1101.24     1171.43     40.00 o 
   1   8   0      912.30      963.05     92.30 o 
   2   8   0      374.31      366.12     10.65 o 
   3   8   0      199.18      192.28      9.92 o 
   4   8   0       35.98       34.92      5.99 o 
   5   8   0      371.78      362.13     13.48 o 
   6   8   0       23.67       22.67      3.90 o 
   7   8   0       12.00       18.78      4.19 o 
   8   8   0       31.37       39.21     10.92 o 
   9   8   0       21.82       31.95      7.02 o 
   1   9   0       67.07       60.97      3.45 o 
   2   9   0      500.47      494.96     14.83 o 
   3   9   0      660.49      646.93     22.67 o 
   4   9   0       23.95       22.11      3.48 o 
   5   9   0      280.70      265.98     11.35 o 
   6   9   0        5.18        7.76      3.02 o 
   7   9   0       49.02       50.05      8.75 o 
   8   9   0        7.01        4.24      3.75 o 
   9   9   0        4.44        8.03      4.68 o 
   0  10   0      187.03      197.42     12.22 o 
   1  10   0      404.57      398.43     13.16 o 
   2  10   0       96.56      107.96      5.70 o 
   3  10   0      181.16      185.34     11.37 o 
   4  10   0       89.59       88.13      6.16 o 
   5  10   0      103.55      113.21      7.38 o 
   6  10   0       12.69       21.64      4.15 o 
   7  10   0        0.67        5.56      4.31 o 
   8  10   0        0.18        0.36      3.33 o 
   1  11   0      181.15      181.98      9.51 o 
   2  11   0      264.20      285.64     12.25 o 
   3  11   0      513.66      484.59     17.67 o 
   4  11   0        6.31        6.01      2.14 o 
   5  11   0      147.51      136.44      9.15 o 
   6  11   0       52.94       45.23      6.08 o 
   7  11   0       25.35       31.01      5.58 o 
   8  11   0        3.52       16.37      6.06 o 
   0  12   0      201.52      226.00     13.31 o 
   1  12   0      167.87      169.79      9.10 o 
   2  12   0      131.93      126.24      8.16 o 
   3  12   0       42.92       48.88      5.44 o 
   4  12   0      227.88      224.48     19.05 o 
   5  12   0        0.40        7.45      9.69 o 
   6  12   0       35.72       34.53      5.41 o 
   7  12   0        0.20        3.72      3.19 o 
   8  12   0       11.91       10.42      5.26 o 
   1  13   0       74.00       72.87      5.92 o 
   2  13   0      228.58      229.61     11.91 o 
   3  13   0      123.24      129.68      8.24 o 
   4  13   0       20.83       21.85      4.60 o 
   5  13   0       15.76       21.45      4.81 o 
   6  13   0       25.74       23.47      5.37 o 
   7  13   0        3.09       15.12      7.34 o 
   0  14   0      220.71      220.30     14.13 o 
   1  14   0      137.18      128.18      8.79 o 
   2  14   0       45.10       44.34     12.01 o 
   3  14   0       28.11       23.57      4.09 o 
   4  14   0       80.01       93.19      8.48 o 
   5  14   0        0.25       -0.60      2.65 o 
   6  14   0       14.72       20.71      5.17 o 
   7  14   0        1.34        0.57      4.01 o 
   1  15   0       17.75       17.09      4.59 o 
   2  15   0      190.14      190.63     11.70 o 
   3  15   0        7.12        7.85      3.14 o 
   4  15   0        4.12       10.12      6.29 o 
   5  15   0       52.35       75.06     12.36 o 
   6  15   0       41.70       44.06     12.75 o 
   0  16   0       74.75       61.12     10.94 o 
   1  16   0       15.91       13.59      4.47 o 
   2  16   0        5.87        9.71      3.93 o 
   3  16   0        4.95       17.53      6.78 o 
   4  16   0       37.47       38.67     13.83 o 
   5  16   0        5.95        8.63      5.26 o 
   6  16   0       15.42       32.79      6.52 o 
   1  17   0        7.88        8.07      4.53 o 
   2  17   0       35.92       49.82     16.01 o 
   3  17   0        3.26        6.45      3.84 o 
   4  17   0        2.02       -2.27      5.26 o 
   5  17   0       23.09       22.97      6.81 o 
   0  18   0       20.66       24.25      8.22 o 
   1  18   0       76.32       74.66      7.44 o 
   2  18   0        6.41        2.95      4.20 o 
   3  18   0        0.72       -0.20      2.91 o 
   4  18   0       28.53       34.27      7.02 o 
   1  19   0        5.80        6.99      3.70 o 
   2  19   0       12.27       15.00      4.59 o 
   3  19   0        8.38       19.22      8.42 o 
  -3 -19   1        6.68        3.83      4.39 o 
  -2 -19   1       14.07        7.83      6.29 o 
  -1 -19   1       26.26       20.84      7.52 o 
   0 -19   1        3.61       -3.05      4.81 o 
   1 -19   1       27.53       34.77      7.94 o 
   2 -19   1        3.51        5.09      3.75 o 
  -4 -18   1        6.01        9.79     10.38 o 
  -3 -18   1       26.33       24.34      5.37 o 
  -2 -18   1       25.72       30.54      7.38 o 
  -1 -18   1       32.02       36.22      7.55 o 
   0 -18   1        0.37        5.31      2.73 o 
   1 -18   1       10.25       10.77      3.67 o 
   2 -18   1       25.68       29.34      7.27 o 
   3 -18   1       17.36        8.43      4.26 o 
   4 -18   1        6.07        3.37      3.29 o 
  -5 -17   1       16.05       24.50      5.93 o 
  -4 -17   1       56.64       58.68      7.51 o 
  -3 -17   1        9.97        7.68      3.38 o 
  -2 -17   1        9.25       17.41      3.62 o 
  -1 -17   1       25.98       14.77      4.01 o 
   0 -17   1       39.94       39.19      4.76 o 
   1 -17   1       28.31       29.90      4.30 o 
   2 -17   1       24.42       20.55      4.03 o 
   3 -17   1        4.75        9.63      3.54 o 
   4 -17   1        6.58        7.17      4.31 o 
   5 -17   1        1.78        5.47      3.34 o 
  -6 -16   1       30.07       46.69     14.07 o 
  -5 -16   1       22.57       23.44      5.87 o 
  -4 -16   1        0.96        3.98      2.84 o 
  -3 -16   1       12.38       20.08      4.11 o 
  -2 -16   1       47.21       52.54     10.18 o 
  -1 -16   1       16.14        8.14      2.11 o 
   0 -16   1       19.15       23.28      5.65 o 
   1 -16   1        5.38        7.05      4.81 o 
   2 -16   1       62.52       69.35      4.49 o 
   3 -16   1        0.97        0.02      2.17 o 
   4 -16   1        8.22       13.71      3.99 o 
   5 -16   1       23.99       29.20      6.15 o 
  -6 -15   1       29.70       28.09      5.00 o 
  -5 -15   1        9.34        8.03      4.05 o 
  -4 -15   1       75.76       75.45      5.77 o 
  -3 -15   1        2.13        2.91      3.24 o 
  -2 -15   1       11.06       11.61      2.03 o 
  -1 -15   1       26.10       23.50      2.52 o 
   0 -15   1      208.09      182.82      5.74 o 
   1 -15   1        0.71       -0.94      1.58 o 
   2 -15   1       11.23       14.35      2.41 o 
   3 -15   1       26.75       25.07      3.89 o 
   4 -15   1       48.86       45.40      5.63 o 
   5 -15   1        6.56       14.54      4.69 o 
   6 -15   1       10.42        8.63      3.48 o 
  -7 -14   1        0.97        0.53      3.59 o 
  -6 -14   1       66.07       56.52      7.24 o 
  -5 -14   1        0.20       -0.72      3.44 o 
  -4 -14   1        0.91        2.01      2.31 o 
  -3 -14   1       39.65       33.83      9.36 o 
  -2 -14   1       84.34       85.04      5.66 o 
  -1 -14   1       24.09       21.77      3.20 o 
   0 -14   1       18.60       18.60      1.68 o 
   1 -14   1       89.97       73.18      4.11 o 
   2 -14   1      112.32      122.95      5.07 o 
   3 -14   1       10.69       13.18      3.25 o 
   4 -14   1       32.58       42.18      7.59 o 
   5 -14   1       27.43       33.50      4.54 o 
   6 -14   1       20.91       28.19      5.45 o 
   7 -14   1       15.73       21.84      5.61 o 
  -7 -13   1        6.96        4.43      2.87 o 
  -6 -13   1       30.32       33.94      5.44 o 
  -5 -13   1       21.31       20.87      3.56 o 
  -4 -13   1      102.02       90.24      7.06 o 
  -3 -13   1       42.28       38.80      3.77 o 
  -2 -13   1      147.04      149.28      5.33 o 
  -1 -13   1       55.25       45.33      3.45 o 
   0 -13   1      260.70      215.66     29.00 o 
   1 -13   1      287.24      267.10     11.20 o 
   2 -13   1      121.37      116.54      5.02 o 
   3 -13   1       25.21       33.10      3.25 o 
   4 -13   1       70.53       81.64      6.43 o 
   5 -13   1       22.81       23.75      3.91 o 
   6 -13   1       19.53       22.57      5.12 o 
   7 -13   1        8.36       14.24      4.65 o 
  -8 -12   1       17.15       24.60      5.94 o 
  -7 -12   1        3.88        7.49      2.99 o 
  -6 -12   1       31.21       36.87      4.58 o 
  -5 -12   1       26.05       24.74      6.11 o 
  -4 -12   1       62.40       67.66      5.41 o 
  -3 -12   1        0.56        0.95      1.04 o 
  -2 -12   1      355.74      346.85     13.65 o 
  -1 -12   1      157.17      151.22      8.19 o 
   0 -12   1       14.39       11.68      3.25 o 
   1 -12   1      257.88      254.84      5.81 o 
   2 -12   1      210.10      208.56      6.42 o 
   3 -12   1       98.49      103.47      4.47 o 
   4 -12   1       84.39       83.50      3.67 o 
   5 -12   1        0.06        1.54      5.19 o 
   6 -12   1       38.29       40.18     10.59 o 
   7 -12   1       14.14       32.14      5.36 o 
  -8 -11   1       10.24        8.78      6.77 o 
  -7 -11   1       12.13       20.88      6.07 o 
  -6 -11   1        3.42        4.47      3.06 o 
  -5 -11   1      174.31      174.63     10.03 o 
  -4 -11   1      177.22      178.80      9.14 o 
  -3 -11   1       20.59       19.08      1.53 o 
  -2 -11   1      221.49      213.35      5.93 o 
  -1 -11   1      138.67      145.27      7.42 o 
   0 -11   1      111.42      103.21      4.92 o 
   1 -11   1      605.17      613.76     10.81 o 
   2 -11   1       36.80       33.27      2.42 o 
   3 -11   1        6.39       10.92      1.68 o 
   4 -11   1      317.06      284.14      7.90 o 
   5 -11   1       62.75       64.65      5.99 o 
   6 -11   1       18.31       16.39      4.29 o 
   7 -11   1        5.82        5.70      3.65 o 
   8 -11   1       11.73       11.96      4.72 o 
  -8 -10   1        2.19        3.89      3.02 o 
  -7 -10   1       16.48       21.75      4.40 o 
  -6 -10   1        7.03        9.18      3.07 o 
  -5 -10   1      114.66      109.49      7.33 o 
  -4 -10   1       85.80       97.93      5.88 o 
  -3 -10   1      273.60      262.41      6.18 o 
  -2 -10   1      145.19      144.32      4.13 o 
  -1 -10   1      246.74      258.23      4.83 o 
   0 -10   1       45.11       48.91      6.03 o 
   1 -10   1      901.33      920.10     14.50 o 
   2 -10   1       55.61       55.79      1.84 o 
   3 -10   1      470.54      462.37     11.08 o 
   4 -10   1      243.27      236.49      6.73 o 
   5 -10   1       14.33       13.61      2.86 o 
   6 -10   1       18.34       21.14      4.24 o 
   7 -10   1       63.64       67.79      6.32 o 
   8 -10   1       14.00       18.61      5.30 o 
  -9  -9   1       34.52       41.77      6.64 o 
  -8  -9   1        3.87        5.25      3.54 o 
  -7  -9   1       13.71       16.32      3.83 o 
  -6  -9   1        5.81        5.15      3.12 o 
  -5  -9   1      198.64      201.65      9.82 o 
  -4  -9   1       98.46       94.86      6.45 o 
  -3  -9   1      203.66      208.12      8.16 o 
  -2  -9   1       30.41       26.71      1.58 o 
  -1  -9   1       67.00       66.62      1.91 o 
   0  -9   1      641.51      705.12     16.23 o 
   1  -9   1      192.20      171.24      3.93 o 
   2  -9   1       25.16       30.24      2.45 o 
   3  -9   1      118.23      130.98      5.65 o 
   4  -9   1       85.08       83.04      3.24 o 
   5  -9   1      374.97      351.54     10.48 o 
   6  -9   1        6.96        9.63      4.00 o 
   7  -9   1       17.33       23.45      4.62 o 
   8  -9   1        1.65        3.29      3.56 o 
  -9  -8   1       15.41       24.11      5.41 o 
  -8  -8   1       18.23       25.25      4.11 o 
  -7  -8   1       91.57       88.11      8.45 o 
  -6  -8   1       35.43       28.93      3.02 o 
  -5  -8   1      153.31      149.30      7.58 o 
  -4  -8   1       19.24       21.67      3.27 o 
  -3  -8   1     1067.60      997.83     25.08 o 
  -2  -8   1      311.80      330.66      5.20 o 
  -1  -8   1     1034.15     1012.37     13.23 o 
   0  -8   1       82.89       83.47      5.61 o 
   1  -8   1      719.70      744.02     11.95 o 
   2  -8   1      394.94      376.88     15.98 o 
   3  -8   1      969.27      971.59     21.24 o 
   4  -8   1       54.75       64.58      3.29 o 
   5  -8   1      107.92      105.08      3.93 o 
   6  -8   1      140.11      158.19      8.83 o 
   7  -8   1       11.26       17.99      5.62 o 
   8  -8   1        7.27        5.87      4.28 o 
   9  -8   1        9.40        9.39      4.84 o 
  -9  -7   1       50.74       63.89      7.27 o 
  -8  -7   1        4.41        4.16      3.37 o 
  -7  -7   1        4.48        4.82      2.95 o 
  -6  -7   1       69.01       56.48      5.16 o 
  -5  -7   1      340.82      323.33     11.54 o 
  -4  -7   1       82.24       68.95      7.19 o 
  -3  -7   1      258.84      241.82      3.89 o 
  -2  -7   1     1817.05     1937.31     73.35 o 
  -1  -7   1      415.67      402.07      7.07 o 
   0  -7   1      432.59      507.31     17.20 o 
   1  -7   1      351.42      349.96      5.86 o 
   2  -7   1      165.13      171.19      3.67 o 
   3  -7   1      262.12      252.09     12.48 o 
   4  -7   1      104.59      107.05      4.80 o 
   5  -7   1      505.96      499.14     30.71 o 
   6  -7   1       27.51       23.62      2.13 o 
   7  -7   1       15.33       18.83      4.48 o 
   8  -7   1      110.08      109.70      9.04 o 
   9  -7   1       45.79       48.53      7.30 o 
  -9  -6   1        4.04        5.77      3.45 o 
  -8  -6   1       15.02       13.43      3.66 o 
  -7  -6   1      199.57      208.28     10.16 o 
  -6  -6   1       65.15       66.39      5.06 o 
  -5  -6   1       72.88       74.67      6.70 o 
  -4  -6   1      288.94      301.65     10.07 o 
  -3  -6   1      271.39      233.18      7.53 o 
  -2  -6   1      228.58      236.21      3.88 o 
  -1  -6   1      385.77      391.67      6.23 o 
   0  -6   1        6.42        6.80      0.99 o 
   1  -6   1      345.14      347.26      5.48 o 
   2  -6   1      519.73      561.81      9.36 o 
   3  -6   1      350.50      329.16      5.02 o 
   4  -6   1      155.12      151.12      3.23 o 
   5  -6   1       44.39       44.45      4.55 o 
   6  -6   1       29.84       29.86      3.23 o 
   7  -6   1      174.42      190.46     10.17 o 
   8  -6   1       58.87       63.53      7.92 o 
   9  -6   1       58.68       63.08      7.23 o 
  -9  -5   1       40.14       32.85      5.24 o 
  -8  -5   1       53.49       46.75      5.10 o 
  -7  -5   1        9.92        7.41      2.16 o 
  -6  -5   1      113.55      112.99      6.19 o 
  -5  -5   1      567.27      557.15     16.20 o 
  -4  -5   1     2044.88     2070.75     38.93 o 
  -3  -5   1      737.93      753.55     17.31 o 
  -2  -5   1       97.00       96.71      3.33 o 
  -1  -5   1     2020.85     1976.94     23.37 o 
   0  -5   1       31.12       43.72      1.56 o 
   1  -5   1      453.15      419.92      5.79 o 
   2  -5   1      313.28      348.27      4.93 o 
   3  -5   1      383.19      379.70      9.38 o 
   4  -5   1      999.46      983.29     14.97 o 
   5  -5   1      626.22      615.43     11.28 o 
   6  -5   1       97.35       91.60      4.26 o 
   7  -5   1       19.18       21.26      2.88 o 
   8  -5   1      133.74      142.16      9.18 o 
   9  -5   1       11.67        8.39      4.06 o 
 -10  -4   1        5.51        5.12      5.17 o 
  -9  -4   1        8.15        7.94      3.31 o 
  -8  -4   1        0.24        0.01      1.82 o 
  -7  -4   1      435.31      433.16     15.44 o 
  -6  -4   1      319.96      294.38     11.41 o 
  -5  -4   1      120.58      119.64      2.78 o 
  -4  -4   1       72.85       68.31      2.96 o 
  -3  -4   1       23.49       25.46      4.57 o 
  -2  -4   1      187.73      171.50      3.82 o 
  -1  -4   1     2670.33     2611.35     35.96 o 
   0  -4   1       28.35       33.24      2.45 o 
   1  -4   1      155.54      160.26      2.59 o 
   2  -4   1     1377.61     1401.81     46.69 o 
   3  -4   1       94.98      119.75      2.50 o 
   4  -4   1      409.80      397.06      8.90 o 
   5  -4   1        0.20        0.77      0.79 o 
   6  -4   1      315.00      304.93     11.27 o 
   7  -4   1      168.25      152.20      7.03 o 
   8  -4   1       27.28       31.54      5.92 o 
   9  -4   1       42.54       42.69      7.86 o 
 -10  -3   1        4.37       10.18      5.29 o 
  -9  -3   1       34.94       35.72      3.97 o 
  -8  -3   1       19.75       19.06      2.73 o 
  -7  -3   1        9.22       11.00      3.23 o 
  -6  -3   1      149.06      149.97      6.94 o 
  -5  -3   1       24.06       22.19      1.61 o 
  -4  -3   1     2872.17     2905.65     48.30 o 
  -3  -3   1       51.26       53.80      1.52 o 
  -2  -3   1     5603.80     5554.88     83.91 o 
  -1  -3   1     1280.68     1337.07     19.55 o 
   0  -3   1     5989.53     5626.60     63.55 o 
   1  -3   1      409.12      415.76      5.08 o 
   2  -3   1     2101.93     2007.05     21.94 o 
   3  -3   1       19.27       17.30      0.97 o 
   4  -3   1      981.15     1020.13     16.08 o 
   5  -3   1      257.06      256.41      7.43 o 
   6  -3   1      307.75      314.75     10.40 o 
   7  -3   1       66.07       71.67      3.77 o 
   8  -3   1        8.08        9.73      2.45 o 
   9  -3   1       30.75       30.16      5.07 o 
 -10  -2   1        6.73        4.87      3.92 o 
  -9  -2   1        4.52        0.71      1.99 o 
  -8  -2   1       81.45       79.22      5.75 o 
  -7  -2   1      340.48      334.60     10.12 o 
  -6  -2   1      326.43      334.12      9.24 o 
  -5  -2   1       17.95       21.30      1.55 o 
  -4  -2   1     1592.48     1691.12     28.33 o 
  -3  -2   1      319.87      357.68      7.81 o 
  -2  -2   1     6319.01     6054.42     37.89 o 
  -1  -2   1      868.71      897.44     11.56 o 
   0  -2   1      479.25      478.47      3.69 o 
   1  -2   1      489.75      486.85     13.13 o 
   2  -2   1     5067.66     4928.31     67.41 o 
   3  -2   1      302.86      372.55      7.64 o 
   4  -2   1      394.41      382.29      7.54 o 
   5  -2   1       58.99       57.04      2.40 o 
   6  -2   1      418.80      417.60     11.53 o 
   7  -2   1      117.08      117.08      4.27 o 
   8  -2   1       74.06       75.02      3.78 o 
   9  -2   1        4.81        1.29      2.77 o 
  10  -2   1        2.85       16.00      5.65 o 
 -10  -1   1        3.02        1.54      5.37 o 
  -9  -1   1        0.71        2.20      2.61 o 
  -8  -1   1       11.23       17.69      2.43 o 
  -7  -1   1        8.49        5.27      1.66 o 
  -6  -1   1      116.56      118.14      5.46 o 
  -5  -1   1       35.38       37.10      2.47 o 
  -4  -1   1      629.80      705.22     12.47 o 
  -3  -1   1       43.13       38.63      1.76 o 
  -2  -1   1     5617.44     5284.76     42.13 o 
  -1  -1   1      282.84      297.43      2.22 o 
   1  -1   1      196.48      202.56      4.14 o 
   2  -1   1     2050.45     1848.63    159.87 o 
   3  -1   1      218.00      262.67      5.45 o 
   4  -1   1     1007.28      941.74     15.93 o 
   5  -1   1       48.98       48.37      2.55 o 
   6  -1   1      961.48      939.46     20.69 o 
   7  -1   1      126.21      121.65      5.39 o 
   8  -1   1       28.21       32.00      3.38 o 
   9  -1   1        1.28       -0.36      1.84 o 
 -10   0   1        6.43        3.66      5.51 o 
  -9   0   1        2.26        3.46      2.82 o 
  -8   0   1       44.46       52.95      5.02 o 
  -7   0   1        5.56        6.26      3.85 o 
  -6   0   1       61.11       56.06      3.86 o 
  -5   0   1       29.26       27.21      1.97 o 
  -4   0   1      213.25      229.52      6.17 o 
  -3   0   1      100.57       97.59      3.73 o 
  -2   0   1    18141.63    16728.61    208.53 o 
  -1   0   1        8.97        6.51      0.26 o 
   1   0   1      122.53      118.36      3.13 o 
   2   0   1     8576.62     8375.13    110.35 o 
   3   0   1        9.04       16.92      1.33 o 
   4   0   1      174.04      161.64      3.90 o 
   5   0   1      112.17      109.58      3.62 o 
   6   0   1      162.20      155.34      5.86 o 
   7   0   1        9.00       12.86      2.28 o 
   8   0   1        7.29       10.72      2.32 o 
   9   0   1        3.14        1.20      2.57 o 
  10   0   1        1.99        1.06      4.70 o 
 -10   1   1        3.29        3.55      4.92 o 
  -9   1   1        0.80        1.14      2.59 o 
  -8   1   1       11.08       15.85      5.11 o 
  -7   1   1        8.51       11.09      2.37 o 
  -6   1   1      118.39      121.30      3.99 o 
  -5   1   1       35.52       31.27      1.75 o 
  -4   1   1      637.87      707.11     11.11 o 
  -3   1   1       43.88       41.74      1.95 o 
  -2   1   1     5607.78     5343.36     44.97 o 
  -1   1   1      283.32      305.13      3.09 o 
   1   1   1      196.23      200.80      1.95 o 
   2   1   1     2048.72     2031.11     28.29 o 
   3   1   1      217.56      266.43     10.04 o 
   4   1   1     1005.09      921.77     21.74 o 
   5   1   1       48.63       42.04      2.57 o 
   6   1   1      967.35      952.62     24.23 o 
   7   1   1      126.59      126.31      6.20 o 
   8   1   1       27.72       28.97      3.08 o 
   9   1   1        1.15       -0.33      2.24 o 
  10   1   1        7.96        8.79      4.55 o 
 -10   2   1        7.04        5.17      5.87 o 
  -9   2   1        4.48        4.08      4.14 o 
  -8   2   1       80.77       72.96      5.41 o 
  -7   2   1      341.35      300.87     15.44 o 
  -6   2   1      328.96      328.11      7.61 o 
  -5   2   1       18.48       20.50      1.28 o 
  -4   2   1     1602.70     1714.94     22.57 o 
  -3   2   1      314.38      365.38      4.71 o 
  -2   2   1     6385.36     6076.99     73.34 o 
  -1   2   1      868.93      880.46      5.70 o 
   0   2   1      476.83      468.73      6.87 o 
   1   2   1      488.15      494.95     11.65 o 
   2   2   1     5097.03     5014.17     72.64 o 
   3   2   1      300.20      365.27      7.92 o 
   4   2   1      393.24      378.30     10.09 o 
   5   2   1       58.60       61.40      4.00 o 
   6   2   1      413.64      402.21     14.25 o 
   7   2   1      117.21      114.31      6.15 o 
   8   2   1       72.59       78.99      5.66 o 
   9   2   1        4.77        6.40      3.20 o 
  10   2   1        2.76        1.65      4.20 o 
 -10   3   1        4.38        2.72      4.27 o 
  -9   3   1       35.00       27.49      7.72 o 
  -8   3   1       18.82       21.30      3.19 o 
  -7   3   1        9.17       17.06      2.42 o 
  -6   3   1      148.47      138.65      3.88 o 
  -5   3   1       22.68       17.24      1.22 o 
  -4   3   1     2833.05     2865.75     50.66 o 
  -3   3   1       53.85       54.51      1.58 o 
  -2   3   1     5613.31     5593.29     52.69 o 
  -1   3   1     1271.76     1318.98      9.82 o 
   0   3   1     5986.24     5491.32     61.75 o 
   1   3   1      406.83      420.88      7.32 o 
   2   3   1     2091.12     1904.70     86.11 o 
   3   3   1       19.96       19.22      1.62 o 
   4   3   1      980.44     1021.40     19.02 o 
   5   3   1      256.01      251.54      7.22 o 
   6   3   1      312.47      320.27      9.91 o 
   7   3   1       65.72       67.29      3.94 o 
   8   3   1        8.24        7.30      2.00 o 
   9   3   1       31.08       34.62      8.34 o 
 -10   4   1        5.75        3.25      4.18 o 
  -9   4   1        8.07        5.85      3.90 o 
  -8   4   1        0.17        0.29      2.92 o 
  -7   4   1      436.21      428.91     20.15 o 
  -6   4   1      324.67      314.11     17.73 o 
  -5   4   1      118.44      122.16      4.31 o 
  -4   4   1       72.61       74.58      2.26 o 
  -3   4   1       27.07       28.99      1.96 o 
  -2   4   1      182.83      171.80      3.24 o 
  -1   4   1     2689.38     2648.60     25.71 o 
   0   4   1       28.41       28.42      1.12 o 
   1   4   1      159.75      165.49      3.07 o 
   2   4   1     1377.24     1362.08     19.76 o 
   3   4   1       91.41      113.35      3.87 o 
   4   4   1      406.11      392.28      8.86 o 
   5   4   1        0.13        0.94      1.28 o 
   6   4   1      311.76      303.39      9.45 o 
   7   4   1      167.68      156.14      5.76 o 
   8   4   1       26.99       22.84      4.60 o 
   9   4   1       41.53       40.11      5.75 o 
  -9   5   1       40.78       36.91      6.29 o 
  -8   5   1       53.28       46.60      5.95 o 
  -7   5   1        9.95       12.69      2.41 o 
  -6   5   1      115.76      107.28      4.64 o 
  -5   5   1      566.28      563.43     10.54 o 
  -4   5   1     2054.62     2166.68     31.02 o 
  -3   5   1      747.72      743.40     17.83 o 
  -2   5   1       97.55       96.48      3.38 o 
  -1   5   1     1995.86     1981.09     21.94 o 
   0   5   1       29.08       37.53      2.50 o 
   1   5   1      446.57      420.48     24.32 o 
   2   5   1      313.28      358.95      8.01 o 
   3   5   1      386.57      380.27      7.97 o 
   4   5   1      999.22      956.81     19.57 o 
   5   5   1      624.18      645.10     15.68 o 
   6   5   1       99.53       96.74      3.35 o 
   7   5   1       19.36       19.04      2.33 o 
   8   5   1      132.45      122.92     12.20 o 
   9   5   1       12.49       10.32      4.10 o 
  -9   6   1        3.99        3.77      6.74 o 
  -8   6   1       14.75       10.75      9.52 o 
  -7   6   1      200.82      191.48     10.16 o 
  -6   6   1       64.02       67.95      8.63 o 
  -5   6   1       73.62       83.34      6.80 o 
  -4   6   1      291.16      308.52      9.94 o 
  -3   6   1      259.67      239.04      7.41 o 
  -2   6   1      223.65      245.35      7.33 o 
  -1   6   1      391.76      403.11      6.06 o 
   0   6   1        6.31        7.83      1.18 o 
   1   6   1      338.27      364.20     18.22 o 
   2   6   1      518.46      524.19     10.25 o 
   3   6   1      340.70      315.91      7.67 o 
   4   6   1      153.73      159.30      5.20 o 
   5   6   1       44.15       48.56      2.95 o 
   6   6   1       28.83       30.66      2.94 o 
   7   6   1      175.66      175.77      9.07 o 
   8   6   1       58.96       56.98      5.76 o 
   9   6   1       58.05       55.76     10.54 o 
  -9   7   1       50.37       49.94      7.84 o 
  -8   7   1        4.47        8.07      7.80 o 
  -7   7   1        4.45        8.44      3.16 o 
  -6   7   1       68.81       67.98      5.55 o 
  -5   7   1      342.17      330.78     12.70 o 
  -4   7   1       82.04       66.55      7.24 o 
  -3   7   1      264.21      256.81      8.61 o 
  -2   7   1     1817.79     2035.21     43.59 o 
  -1   7   1      412.00      400.48      6.77 o 
   0   7   1      432.31      511.99      9.02 o 
   1   7   1      363.06      366.18      9.95 o 
   2   7   1      162.60      170.97      4.60 o 
   3   7   1      265.38      271.43      7.08 o 
   4   7   1      106.04      118.37      4.43 o 
   5   7   1      504.80      506.11     14.14 o 
   6   7   1       28.21       27.12      5.62 o 
   7   7   1       15.19       20.65      8.61 o 
   8   7   1      111.08      104.59     13.94 o 
   9   7   1       45.81       50.38      6.94 o 
  -9   8   1       15.55       27.26      5.50 o 
  -8   8   1       17.98       24.54      5.17 o 
  -7   8   1       92.54       99.71      7.37 o 
  -6   8   1       35.00       29.35      5.05 o 
  -5   8   1      155.64      140.80     13.62 o 
  -4   8   1       19.50       32.95      9.54 o 
  -3   8   1     1061.52     1022.46     25.98 o 
  -2   8   1      314.40      338.89     16.82 o 
  -1   8   1     1031.49     1070.82     55.19 o 
   0   8   1       84.50       87.31      2.69 o 
   1   8   1      707.90      735.20     19.73 o 
   2   8   1      397.52      409.14      9.20 o 
   3   8   1      964.94      950.40     20.77 o 
   4   8   1       55.33       64.93      3.14 o 
   5   8   1      107.91      102.73      6.49 o 
   6   8   1      138.67      140.74      8.44 o 
   7   8   1       12.08       17.51      3.96 o 
   8   8   1        7.06       15.64      4.34 o 
   9   8   1        9.26       15.29      7.33 o 
  -9   9   1       34.10       35.68      6.06 o 
  -8   9   1        3.95        4.42      3.07 o 
  -7   9   1       13.69       15.51      4.30 o 
  -6   9   1        5.60       24.20     12.84 o 
  -5   9   1      197.00      210.74     12.66 o 
  -4   9   1       96.51       96.37      5.52 o 
  -3   9   1      206.23      216.58      8.49 o 
  -2   9   1       30.16       29.45      4.49 o 
  -1   9   1       62.17       64.71      4.73 o 
   0   9   1      639.70      686.21     18.81 o 
   1   9   1      196.82      181.48      5.50 o 
   2   9   1       24.99       33.59      2.99 o 
   3   9   1      120.19      129.77      5.00 o 
   4   9   1       84.98       98.06      5.83 o 
   5   9   1      372.63      352.51     14.57 o 
   6   9   1        7.20        1.87      3.80 o 
   7   9   1       16.79       19.67      4.49 o 
   8   9   1        1.71        4.16      3.58 o 
  -8  10   1        2.23        1.29      4.85 o 
  -7  10   1       17.94       17.71      4.11 o 
  -6  10   1        7.33        5.76      3.36 o 
  -5  10   1      116.47      112.35     11.13 o 
  -4  10   1       84.27       83.39      5.62 o 
  -3  10   1      276.00      285.16     11.64 o 
  -2  10   1      143.81      139.59      7.35 o 
  -1  10   1      245.88      253.75     13.73 o 
   0  10   1       46.14       59.07      5.12 o 
   1  10   1      895.98      911.86     27.05 o 
   2  10   1       56.81       62.92      4.46 o 
   3  10   1      470.97      472.96     16.67 o 
   4  10   1      243.88      232.12     10.79 o 
   5  10   1       14.41       20.56      3.58 o 
   6  10   1       18.90       23.07      3.69 o 
   7  10   1       63.74       70.82      7.41 o 
   8  10   1       13.41       22.30      5.29 o 
  -8  11   1        9.81       17.08      6.21 o 
  -7  11   1       12.17       12.36      4.70 o 
  -6  11   1        3.75        4.44      2.77 o 
  -5  11   1      171.83      159.84      9.93 o 
  -4  11   1      179.97      188.54     12.66 o 
  -3  11   1       21.16       22.29      3.79 o 
  -2  11   1      222.97      226.97     12.87 o 
  -1  11   1      137.70      139.00      7.79 o 
   0  11   1      113.02      106.35      6.02 o 
   1  11   1      605.61      641.39     21.62 o 
   2  11   1       38.32       32.40      3.53 o 
   3  11   1        6.60        8.95      6.94 o 
   4  11   1      317.50      311.36     12.62 o 
   5  11   1       63.01       66.81      6.12 o 
   6  11   1       18.24       20.60      4.27 o 
   7  11   1        5.69        2.51      3.67 o 
   8  11   1       11.48        9.50      4.85 o 
  -8  12   1       16.98       29.14      6.81 o 
  -7  12   1        3.79        4.69      3.19 o 
  -6  12   1       30.78       33.22      7.73 o 
  -5  12   1       26.04       27.20      4.68 o 
  -4  12   1       62.38       56.08      4.67 o 
  -3  12   1        0.43       -1.29      1.95 o 
  -2  12   1      356.25      395.80     16.46 o 
  -1  12   1      156.40      143.13      7.85 o 
   0  12   1       14.87       18.11      3.37 o 
   1  12   1      257.26      246.95     10.96 o 
   2  12   1      209.68      207.00      9.78 o 
   3  12   1       98.16      106.42     14.28 o 
   4  12   1       84.42       86.60      6.14 o 
   5  12   1        0.08        1.71      2.76 o 
   6  12   1       37.86       26.25      4.46 o 
   7  12   1       14.33       18.36      5.67 o 
  -7  13   1        6.95        9.75      6.35 o 
  -6  13   1       29.06       27.08      5.78 o 
  -5  13   1       21.93       22.14      7.16 o 
  -4  13   1      101.26       98.50      6.94 o 
  -3  13   1       43.16       43.61      5.15 o 
  -2  13   1      148.14      140.20      8.25 o 
  -1  13   1       55.66       55.50      4.90 o 
   0  13   1      259.13      256.58     10.90 o 
   1  13   1      287.50      295.59     12.43 o 
   2  13   1      123.46      119.34      7.45 o 
   3  13   1       24.50       30.20      4.90 o 
   4  13   1       71.57       73.45      6.65 o 
   5  13   1       22.17       25.82      4.98 o 
   6  13   1       19.54       24.95      5.20 o 
   7  13   1        8.09        7.37      4.78 o 
  -7  14   1        0.94        4.79      3.86 o 
  -6  14   1       66.74       64.46      7.81 o 
  -5  14   1        0.21        4.11      3.09 o 
  -4  14   1        1.07        0.37      2.95 o 
  -3  14   1       39.28       33.83      5.88 o 
  -2  14   1       84.13       94.98      6.81 o 
  -1  14   1       23.75       19.34      4.70 o 
   0  14   1       18.37       25.70      4.34 o 
   1  14   1       91.19       91.50      7.03 o 
   2  14   1      112.15      128.95      9.12 o 
   3  14   1       10.77       12.48      2.95 o 
   4  14   1       31.70       36.75      5.93 o 
   5  14   1       28.04       42.36      5.61 o 
   6  14   1       20.76       19.43      9.82 o 
   7  14   1       15.96       15.61      5.79 o 
  -6  15   1       29.71       37.12     11.23 o 
  -5  15   1        9.32       16.12      6.27 o 
  -4  15   1       75.73       79.81     10.41 o 
  -3  15   1        2.15       -0.23      7.44 o 
  -2  15   1       11.21        5.31      4.10 o 
  -1  15   1       25.67       21.23      3.95 o 
   0  15   1      208.53      193.71     11.99 o 
   1  15   1        0.70        2.69      4.53 o 
   2  15   1       11.93        9.37      4.18 o 
   3  15   1       26.80       36.85      6.27 o 
   4  15   1       49.21       40.04      5.40 o 
   5  15   1        6.66        8.24      4.87 o 
   6  15   1       10.65       12.21      4.41 o 
  -6  16   1       29.96       40.21      8.48 o 
  -5  16   1       22.69       38.01      6.98 o 
  -4  16   1        0.96       -3.29      3.29 o 
  -3  16   1       12.02       13.93      4.28 o 
  -2  16   1       47.12       63.41     17.24 o 
  -1  16   1       15.74        8.56      7.41 o 
   0  16   1       19.22       25.03      5.27 o 
   1  16   1        5.11        3.83      2.83 o 
   2  16   1       61.93       61.09      7.49 o 
   3  16   1        0.91        5.63      3.39 o 
   4  16   1        8.44        7.87      4.68 o 
   5  16   1       23.42       27.35      6.29 o 
  -5  17   1       16.09       18.24      7.15 o 
  -4  17   1       57.00       57.15      8.18 o 
  -3  17   1        9.86       11.30      3.99 o 
  -2  17   1        9.04        8.26      4.71 o 
  -1  17   1       26.68       25.98      4.48 o 
   0  17   1       39.79       45.44      6.46 o 
   1  17   1       29.20       33.47      4.32 o 
   2  17   1       23.88       22.10      5.23 o 
   3  17   1        4.97        5.76      3.63 o 
   4  17   1        6.20        9.39      7.66 o 
   5  17   1        1.88        2.89      4.58 o 
  -4  18   1        6.13        5.33      3.55 o 
  -3  18   1       25.99       29.52      5.64 o 
  -2  18   1       25.37       24.97     11.34 o 
  -1  18   1       32.32       32.06      4.76 o 
   0  18   1        0.33       -0.56      3.75 o 
   1  18   1       10.11       18.10      5.06 o 
   2  18   1       26.01       29.69      9.27 o 
   3  18   1       16.95       17.35      4.39 o 
   4  18   1        6.27        7.23      3.81 o 
  -3  19   1        6.98       12.39      7.05 o 
  -2  19   1       14.06       11.83      4.27 o 
  -1  19   1       25.50       31.51      6.68 o 
   0  19   1        3.31       13.29     10.71 o 
   1  19   1       27.16       41.51      7.18 o 
   2  19   1        3.36        6.23      4.51 o 
  -2 -19   2        4.56        6.13      5.57 o 
  -1 -19   2       12.09       17.15      7.41 o 
   0 -19   2        1.68        3.83      4.17 o 
   1 -19   2        2.99       -0.81      4.98 o 
   2 -19   2        7.22        3.19      5.93 o 
  -4 -18   2       38.47       39.95      6.91 o 
  -3 -18   2        3.59       11.17     11.66 o 
  -2 -18   2       25.66       31.72      8.11 o 
  -1 -18   2       37.71       27.72      7.64 o 
   0 -18   2       25.43       26.09      3.73 o 
   1 -18   2       63.05       70.76      6.61 o 
   2 -18   2       10.74       16.61      6.32 o 
   3 -18   2       26.01       34.15      9.31 o 
  -5 -17   2        3.63        1.64      2.44 o 
  -4 -17   2        2.06        5.62      3.65 o 
  -3 -17   2       19.45       18.98      4.56 o 
  -2 -17   2       35.69       32.02      6.13 o 
  -1 -17   2        8.96        6.10      5.57 o 
   0 -17   2       12.93       17.18      3.56 o 
   1 -17   2        9.47        1.45      4.08 o 
   2 -17   2       19.23       14.53      3.29 o 
   3 -17   2       12.75       14.55      4.46 o 
   4 -17   2        1.89       -1.20      2.57 o 
  -6 -16   2        8.84       -1.29      6.24 o 
  -5 -16   2        9.15       11.58      9.08 o 
  -4 -16   2       40.83       43.48      4.66 o 
  -3 -16   2       10.04        7.54      3.62 o 
  -2 -16   2        3.04        3.12      2.84 o 
  -1 -16   2        6.30       11.91      2.27 o 
   0 -16   2      123.00      109.65     10.74 o 
   1 -16   2        1.66        3.91      2.09 o 
   2 -16   2       32.00       27.24      3.88 o 
   3 -16   2       23.28       31.82      4.91 o 
   4 -16   2       16.87       24.10      4.98 o 
   5 -16   2        8.82       -1.46      3.62 o 
  -6 -15   2       56.07       49.81      6.38 o 
  -5 -15   2        7.35       14.86      4.32 o 
  -4 -15   2        2.54       14.67      6.56 o 
  -3 -15   2       34.60       20.04      4.37 o 
  -2 -15   2       34.84       41.63      4.66 o 
  -1 -15   2       37.85       35.79      3.01 o 
   0 -15   2       19.61       20.82      3.20 o 
   1 -15   2        2.35        2.38      1.64 o 
   2 -15   2       46.69       45.65      3.49 o 
   3 -15   2       39.25       35.97      3.57 o 
   4 -15   2        4.79        5.75      2.43 o 
   5 -15   2      169.04      167.93     17.64 o 
   6 -15   2        9.94        9.27      4.88 o 
  -7 -14   2        6.09        4.92      4.89 o 
  -6 -14   2       21.09       31.79      5.95 o 
  -5 -14   2        1.15       -1.40      4.32 o 
  -4 -14   2      101.00       94.85     11.45 o 
  -3 -14   2        8.93       15.07      2.96 o 
  -2 -14   2       52.26       56.59      7.00 o 
  -1 -14   2       19.02       15.19      2.25 o 
   0 -14   2      127.67      123.62      6.68 o 
   1 -14   2       64.54       58.59      3.64 o 
   2 -14   2      105.62      106.00      5.36 o 
   3 -14   2       14.08        8.65      2.66 o 
   4 -14   2        7.64        6.76      3.55 o 
   5 -14   2        1.97       -1.14      3.08 o 
   6 -14   2       39.44       42.37      6.68 o 
  -7 -13   2        2.38        8.21      4.34 o 
  -6 -13   2       32.53       38.70      5.77 o 
  -5 -13   2        4.94       -0.14      3.29 o 
  -4 -13   2        0.89       -0.40      2.50 o 
  -3 -13   2       15.13       11.83      2.70 o 
  -2 -13   2      199.85      181.40      6.16 o 
  -1 -13   2       48.17       44.80      3.50 o 
   0 -13   2       60.35       62.85     10.49 o 
   1 -13   2      107.24       97.74      5.72 o 
   2 -13   2      228.00      235.05      9.11 o 
   3 -13   2       99.93       97.59      5.00 o 
   4 -13   2       60.37       57.48      4.22 o 
   5 -13   2       10.54        7.14      3.85 o 
   6 -13   2       21.63       21.94      5.20 o 
   7 -13   2       13.55       19.90      5.84 o 
  -8 -12   2        9.47       16.37      7.92 o 
  -7 -12   2        8.57        7.73      4.13 o 
  -6 -12   2       54.55       53.84      5.34 o 
  -5 -12   2        0.16       -1.48      1.88 o 
  -4 -12   2      105.78      128.85      8.21 o 
  -3 -12   2        7.71        5.53      2.88 o 
  -2 -12   2      169.47      158.19      7.04 o 
  -1 -12   2      157.99      146.15      3.87 o 
   0 -12   2       77.54       73.43      4.50 o 
   1 -12   2      444.43      444.95     10.85 o 
   2 -12   2       75.78       73.41      4.76 o 
   3 -12   2      163.82      157.95     10.28 o 
   4 -12   2       55.19       46.40      3.83 o 
   5 -12   2       38.31       43.61      5.48 o 
   6 -12   2       26.76       36.36      5.50 o 
   7 -12   2       12.80       19.98      4.82 o 
  -8 -11   2       17.08       11.26      5.16 o 
  -7 -11   2       46.57       50.55      8.60 o 
  -6 -11   2       25.27       25.34      4.72 o 
  -5 -11   2       73.41       78.47      8.96 o 
  -4 -11   2      100.93       96.24      6.66 o 
  -3 -11   2       52.89       59.31      4.87 o 
  -2 -11   2      302.53      298.20      7.67 o 
  -1 -11   2       48.85       44.02      2.46 o 
   0 -11   2       35.66       37.26      2.28 o 
   1 -11   2       17.70       14.98      1.56 o 
   2 -11   2      164.70      167.95      4.70 o 
   3 -11   2      266.27      257.76      9.91 o 
   4 -11   2      201.86      198.26     15.89 o 
   5 -11   2       22.43       21.13      4.06 o 
   6 -11   2       44.77       43.79      4.89 o 
   7 -11   2       54.85       65.60      8.98 o 
   8 -11   2        1.59        0.76      7.82 o 
  -8 -10   2       13.57       14.01      5.48 o 
  -7 -10   2        1.46        8.21      9.97 o 
  -6 -10   2        3.45        1.59      4.74 o 
  -5 -10   2      119.75      137.94      8.06 o 
  -4 -10   2       58.71       64.96      5.17 o 
  -3 -10   2      137.35      147.36      7.27 o 
  -2 -10   2       19.56       15.07      1.57 o 
  -1 -10   2      194.62      201.13      7.03 o 
   0 -10   2        9.98       14.34      2.42 o 
   1 -10   2      579.70      518.99     10.94 o 
   2 -10   2      354.26      354.33      7.81 o 
   3 -10   2      206.65      199.80      7.78 o 
   4 -10   2      220.95      215.33      7.94 o 
   5 -10   2       59.55       59.46      4.18 o 
   6 -10   2       29.00       22.64      4.70 o 
   7 -10   2        9.59       15.31      4.01 o 
   8 -10   2       30.94       29.26      5.12 o 
  -9  -9   2       12.76       11.31      4.93 o 
  -8  -9   2        9.47       10.10      4.22 o 
  -7  -9   2       18.06       20.74      4.54 o 
  -6  -9   2       26.42       25.47      4.02 o 
  -5  -9   2      144.01      135.64      8.05 o 
  -4  -9   2      114.30      102.61      6.73 o 
  -3  -9   2      202.02      214.69      7.80 o 
  -2  -9   2      397.32      389.81      7.87 o 
  -1  -9   2      127.56      126.72      3.83 o 
   0  -9   2       40.93       43.50      2.05 o 
   1  -9   2      468.96      443.52     20.13 o 
   2  -9   2       19.97       20.57      1.43 o 
   3  -9   2      945.96      870.34     21.36 o 
   4  -9   2      189.91      183.25      7.26 o 
   5  -9   2      132.62      126.16     13.78 o 
   6  -9   2       33.50       24.36      6.21 o 
   7  -9   2       51.40       48.04      5.44 o 
   8  -9   2        5.83        3.38      4.05 o 
  -9  -8   2       57.63       77.42     13.64 o 
  -8  -8   2        8.15        7.07      2.76 o 
  -7  -8   2        6.77        8.52      3.20 o 
  -6  -8   2       17.47       19.01      3.31 o 
  -5  -8   2      258.17      261.46     10.97 o 
  -4  -8   2       37.73       33.16      3.38 o 
  -3  -8   2      514.09      544.96     16.08 o 
  -2  -8   2       37.38       42.02      1.57 o 
  -1  -8   2      703.25      692.48     12.14 o 
   0  -8   2      108.21      111.64      3.03 o 
   1  -8   2      207.57      184.84      4.42 o 
   2  -8   2      173.34      188.42      6.22 o 
   3  -8   2        9.57        9.47      1.15 o 
   4  -8   2      377.06      347.61     10.50 o 
   5  -8   2      191.53      186.16      7.08 o 
   6  -8   2       15.23       16.37      2.76 o 
   7  -8   2       26.71       28.54      4.83 o 
   8  -8   2      103.96      121.75      9.54 o 
  -9  -7   2       26.88       34.50      8.67 o 
  -8  -7   2       90.47       83.29      8.49 o 
  -7  -7   2      135.21      130.22      7.62 o 
  -6  -7   2      101.81       89.59      6.24 o 
  -5  -7   2       51.43       47.81      4.34 o 
  -4  -7   2       55.08       55.03      3.94 o 
  -3  -7   2     1085.77     1100.17     27.53 o 
  -2  -7   2      196.42      194.02      3.94 o 
  -1  -7   2     1023.78     1074.02     17.03 o 
   0  -7   2       89.64      103.32      2.71 o 
   1  -7   2      101.28       95.27      2.88 o 
   2  -7   2      229.81      224.70      6.84 o 
   3  -7   2      793.29      823.32     20.39 o 
   4  -7   2      138.54      136.93      3.61 o 
   5  -7   2       56.90       56.91      5.15 o 
   6  -7   2      380.29      364.18     20.42 o 
   7  -7   2       86.47       91.74     10.15 o 
   8  -7   2        7.03        7.60      3.97 o 
   9  -7   2       23.75       27.48      6.12 o 
  -9  -6   2       96.59      105.93      8.86 o 
  -8  -6   2       40.39       36.70      8.53 o 
  -7  -6   2       16.81       14.64      3.56 o 
  -6  -6   2      211.09      192.00      9.12 o 
  -5  -6   2       72.60       67.41      6.13 o 
  -4  -6   2      252.14      258.00      8.40 o 
  -3  -6   2      542.93      538.79     16.10 o 
  -2  -6   2      553.49      601.37     11.82 o 
  -1  -6   2      887.25      880.77     13.23 o 
   0  -6   2       29.07       36.94      1.53 o 
   1  -6   2       30.89       30.94      1.97 o 
   2  -6   2        8.62        8.67      1.22 o 
   3  -6   2      269.54      269.36      8.18 o 
   4  -6   2       31.73       36.44      1.87 o 
   5  -6   2      374.13      360.90     13.33 o 
   6  -6   2       39.70       46.56      2.72 o 
   7  -6   2       59.30       58.08      4.90 o 
   8  -6   2        9.71       18.59      6.03 o 
   9  -6   2       70.41       90.09      9.01 o 
  -9  -5   2        2.10        6.87      3.25 o 
  -8  -5   2       15.63       10.82      3.70 o 
  -7  -5   2      287.16      279.71     12.25 o 
  -6  -5   2      381.34      392.79     13.96 o 
  -5  -5   2       58.09       60.47      3.54 o 
  -4  -5   2      129.99      130.45      5.01 o 
  -3  -5   2      691.41      720.05     35.01 o 
  -2  -5   2      135.65      122.89      2.39 o 
  -1  -5   2     1311.62     1307.88     17.34 o 
   0  -5   2       11.64       10.66      1.19 o 
   1  -5   2       73.56       72.46      2.61 o 
   2  -5   2      532.68      576.96     10.39 o 
   3  -5   2      444.76      426.62      7.56 o 
   4  -5   2      630.73      667.49     17.56 o 
   5  -5   2       22.88       23.09      2.44 o 
   6  -5   2      311.78      301.95      8.07 o 
   7  -5   2        8.81       10.36      1.88 o 
   8  -5   2       10.80       10.24      3.27 o 
   9  -5   2       10.29        5.72      3.21 o 
 -10  -4   2       16.84       22.26      5.71 o 
  -9  -4   2       48.88       53.83      5.87 o 
  -8  -4   2       72.71       62.31      5.83 o 
  -7  -4   2       54.91       61.56      4.30 o 
  -6  -4   2      228.90      207.01      7.16 o 
  -5  -4   2      209.08      213.30      7.09 o 
  -4  -4   2      157.22      157.03      7.47 o 
  -3  -4   2      204.68      197.01      5.79 o 
  -2  -4   2      239.80      249.64      6.28 o 
  -1  -4   2      879.74      907.12     11.49 o 
   0  -4   2       60.15       39.59      1.84 o 
   1  -4   2       30.59       31.54      2.24 o 
   2  -4   2      444.47      483.81     10.13 o 
   3  -4   2      111.41      106.10      2.78 o 
   4  -4   2      500.09      478.41     28.33 o 
   5  -4   2      246.46      252.47      8.39 o 
   6  -4   2      142.28      133.36      8.24 o 
   7  -4   2       27.73       23.33      2.84 o 
   8  -4   2      100.84      105.72      7.85 o 
   9  -4   2       42.55       45.06      6.39 o 
 -10  -3   2       10.69        6.13      3.60 o 
  -9  -3   2        0.62       -1.86      2.41 o 
  -8  -3   2       97.25       93.35      5.48 o 
  -7  -3   2      417.01      397.07     11.75 o 
  -6  -3   2      181.45      171.72      6.02 o 
  -5  -3   2      267.69      270.83      7.21 o 
  -4  -3   2      791.59      831.81     20.83 o 
  -3  -3   2        4.26        2.30      1.02 o 
  -2  -3   2      498.61      485.76      9.90 o 
  -1  -3   2     2065.12     2044.14     22.50 o 
   0  -3   2      473.78      490.30      6.83 o 
   1  -3   2      254.08      247.31      4.20 o 
   2  -3   2      411.95      412.05      8.95 o 
   3  -3   2       23.40       30.14      2.20 o 
   4  -3   2      837.01      874.86     20.55 o 
   5  -3   2       49.18       50.96      2.52 o 
   6  -3   2      499.47      470.08     11.81 o 
   7  -3   2       67.56       64.43      3.74 o 
   8  -3   2       26.73       26.23      3.37 o 
   9  -3   2       29.96       29.99      5.13 o 
 -10  -2   2       19.70       28.94      5.81 o 
  -9  -2   2       42.93       38.02      5.74 o 
  -8  -2   2       66.79       69.87      5.63 o 
  -7  -2   2        1.36        7.34      2.59 o 
  -6  -2   2       75.96       71.25      3.46 o 
  -5  -2   2       24.34       24.22      1.87 o 
  -4  -2   2      236.22      230.74      5.44 o 
  -3  -2   2       18.76       20.10      1.93 o 
  -2  -2   2      132.43      140.80      2.96 o 
  -1  -2   2     1394.64     1439.23     17.06 o 
   0  -2   2     9260.10     8401.59     67.21 o 
   1  -2   2      103.59       91.32      2.51 o 
   2  -2   2      698.42      739.11     11.07 o 
   3  -2   2      153.10      170.57      3.76 o 
   4  -2   2     1422.19     1533.57     26.14 o 
   5  -2   2       52.53       51.91      2.50 o 
   6  -2   2      771.46      783.58     18.42 o 
   7  -2   2       76.72       74.93      3.77 o 
   8  -2   2       21.23       16.66      2.88 o 
   9  -2   2        3.39        0.23      3.65 o 
 -10  -1   2        4.48        7.19      5.99 o 
  -9  -1   2        5.95       14.63      3.89 o 
  -8  -1   2       75.28       84.98     10.80 o 
  -7  -1   2       21.37       22.03      2.09 o 
  -6  -1   2       21.72       23.22      1.97 o 
  -5  -1   2       17.43       13.02      1.39 o 
  -4  -1   2       46.85       52.11      3.82 o 
  -3  -1   2       48.22       39.47      1.41 o 
  -2  -1   2      226.70      213.07      3.59 o 
  -1  -1   2      853.54      916.80     10.65 o 
   0  -1   2      882.34      856.58     24.23 o 
   1  -1   2       39.17       34.47      0.89 o 
   2  -1   2     1728.06     1669.75     22.91 o 
   3  -1   2       26.84       34.53      1.63 o 
   4  -1   2     2024.72     2172.47     35.93 o 
   5  -1   2      303.92      297.94      7.55 o 
   6  -1   2      257.30      258.41      8.09 o 
   7  -1   2       17.00       18.46      2.96 o 
   8  -1   2      158.18      155.05      5.79 o 
   9  -1   2        3.35        1.65      2.65 o 
 -10   0   2        6.34       11.83      6.94 o 
  -9   0   2       12.30       17.10      3.97 o 
  -8   0   2      126.69      129.92     10.68 o 
  -7   0   2       98.24       90.98      3.80 o 
  -6   0   2       12.56       15.15      2.29 o 
  -5   0   2       17.43       17.98      1.43 o 
  -4   0   2      185.16      176.89      3.88 o 
  -3   0   2       12.74       21.09      1.34 o 
  -2   0   2       35.52       34.22      1.28 o 
  -1   0   2     1803.25     1875.45     24.28 o 
   0   0   2     7489.22     6764.45     41.17 o 
   1   0   2       40.43       42.22      1.06 o 
   2   0   2      221.11      211.98      3.44 o 
   3   0   2      322.47      384.03      8.78 o 
   4   0   2       57.83       65.36      2.64 o 
   5   0   2       13.58       12.26      1.44 o 
   6   0   2      178.90      170.26      5.97 o 
   7   0   2       85.82       85.91      5.09 o 
   8   0   2       10.82       14.38      2.70 o 
   9   0   2        1.40        5.15      2.21 o 
 -10   1   2        4.19        4.00      5.82 o 
  -9   1   2        6.00        8.49      4.46 o 
  -8   1   2       75.87       81.72     10.13 o 
  -7   1   2       21.51       18.77      1.93 o 
  -6   1   2       23.95       24.41      2.33 o 
  -5   1   2       16.66       16.00      1.94 o 
  -4   1   2       45.48       52.17      1.65 o 
  -3   1   2       49.37       43.58      2.62 o 
  -2   1   2      209.28      194.97      3.52 o 
  -1   1   2      849.20      918.63     17.87 o 
   0   1   2      877.61      878.35      6.62 o 
   1   1   2       37.04       34.88      0.84 o 
   2   1   2     1747.10     1701.51     23.33 o 
   3   1   2       26.86       36.39      3.02 o 
   4   1   2     2023.55     2123.31     35.27 o 
   5   1   2      303.42      288.57      7.43 o 
   6   1   2      258.32      264.69     11.92 o 
   7   1   2       16.86       15.27      3.01 o 
   8   1   2      160.24      158.23      9.45 o 
   9   1   2        3.31        1.15      2.18 o 
 -10   2   2       19.31       24.98      8.67 o 
  -9   2   2       43.48       38.10      8.36 o 
  -8   2   2       68.72       66.86      5.33 o 
  -7   2   2        1.25        2.54      3.80 o 
  -6   2   2       77.83       74.27      5.25 o 
  -5   2   2       23.94       23.41      1.20 o 
  -4   2   2      245.77      234.09      4.00 o 
  -3   2   2       20.18       17.77      0.75 o 
  -2   2   2      130.66      140.94      2.05 o 
  -1   2   2     1393.78     1441.22     14.79 o 
   0   2   2     9274.64     8391.50     71.64 o 
   1   2   2      105.70       99.35      1.58 o 
   2   2   2      683.57      742.43      9.76 o 
   3   2   2      152.74      180.66      5.02 o 
   4   2   2     1420.40     1467.54     59.68 o 
   5   2   2       51.87       44.70      2.65 o 
   6   2   2      768.47      776.01     19.34 o 
   7   2   2       76.70       78.84      6.15 o 
   8   2   2       20.55       23.23      2.82 o 
   9   2   2        3.19        2.07      3.08 o 
 -10   3   2       10.71        6.18      4.25 o 
  -9   3   2        0.62       -4.64      4.64 o 
  -8   3   2       94.91       81.75      9.90 o 
  -7   3   2      416.19      394.19     13.22 o 
  -6   3   2      174.26      163.72      5.95 o 
  -5   3   2      268.27      260.20      5.24 o 
  -4   3   2      796.82      789.14      9.36 o 
  -3   3   2        4.64        6.13      2.99 o 
  -2   3   2      497.04      480.87     11.20 o 
  -1   3   2     2074.39     2081.03     37.81 o 
   0   3   2      475.78      487.86     14.45 o 
   1   3   2      260.86      266.83     16.95 o 
   2   3   2      424.87      439.49      6.69 o 
   3   3   2       23.81       30.52      3.12 o 
   4   3   2      836.95      878.21     16.70 o 
   5   3   2       48.75       54.12      2.90 o 
   6   3   2      496.81      501.39     13.77 o 
   7   3   2       67.28       71.04      4.86 o 
   8   3   2       26.74       27.24      5.00 o 
   9   3   2       30.21       32.44      5.71 o 
 -10   4   2       16.74       17.40      5.80 o 
  -9   4   2       48.75       50.60      7.13 o 
  -8   4   2       74.98       75.24      9.15 o 
  -7   4   2       54.13       56.28      6.22 o 
  -6   4   2      225.16      194.74      6.44 o 
  -5   4   2      215.44      212.12      6.19 o 
  -4   4   2      162.54      169.34      4.42 o 
  -3   4   2      208.59      200.83      7.82 o 
  -2   4   2      235.89      246.02      2.55 o 
  -1   4   2      868.22      888.19     11.72 o 
   0   4   2       62.70       44.01      1.85 o 
   1   4   2       26.74       26.14      1.08 o 
   2   4   2      434.43      476.49     18.85 o 
   3   4   2      109.84      105.87      4.22 o 
   4   4   2      505.73      512.72     10.75 o 
   5   4   2      245.36      248.11      9.19 o 
   6   4   2      144.20      133.42      5.85 o 
   7   4   2       26.87       29.52      7.23 o 
   8   4   2      101.76       85.24      6.35 o 
   9   4   2       42.25       51.16     16.47 o 
  -9   5   2        2.05        2.12      3.96 o 
  -8   5   2       16.30       25.69      4.52 o 
  -7   5   2      287.29      280.66     11.90 o 
  -6   5   2      383.00      373.33      9.19 o 
  -5   5   2       58.15       56.75      4.31 o 
  -4   5   2      131.99      137.08      3.27 o 
  -3   5   2      684.02      731.84     10.86 o 
  -2   5   2      140.21      140.94      2.66 o 
  -1   5   2     1331.67     1321.08     17.66 o 
   0   5   2       12.63       13.02      0.91 o 
   1   5   2       71.89       73.60      3.68 o 
   2   5   2      533.07      561.33     12.58 o 
   3   5   2      437.13      394.56     25.88 o 
   4   5   2      623.69      648.21     13.77 o 
   5   5   2       23.97       27.56      2.44 o 
   6   5   2      308.98      304.74     10.12 o 
   7   5   2        8.70        5.58      2.40 o 
   8   5   2       11.36       22.82      3.99 o 
   9   5   2       10.08        4.84      5.73 o 
  -9   6   2       97.07       87.52     10.54 o 
  -8   6   2       40.34       40.01      5.60 o 
  -7   6   2       17.05       24.51      6.41 o 
  -6   6   2      211.44      197.31     10.21 o 
  -5   6   2       72.93       68.10      5.03 o 
  -4   6   2      249.49      256.57      4.75 o 
  -3   6   2      541.41      519.62     22.26 o 
  -2   6   2      551.86      606.54     10.92 o 
  -1   6   2      871.18      889.59     14.90 o 
   0   6   2       29.81       34.88      1.67 o 
   1   6   2       26.52       27.12      2.72 o 
   2   6   2        7.83        7.72      1.76 o 
   3   6   2      270.67      279.21      8.05 o 
   4   6   2       33.80       40.61      2.32 o 
   5   6   2      373.76      365.21     10.56 o 
   6   6   2       38.79       46.84      3.45 o 
   7   6   2       58.46       61.50      4.72 o 
   8   6   2        9.41        9.91      3.93 o 
   9   6   2       71.76       71.58     12.50 o 
  -9   7   2       27.08       26.17      6.47 o 
  -8   7   2       89.81       74.61      6.93 o 
  -7   7   2      136.52      143.09     10.78 o 
  -6   7   2      102.49      100.83      6.94 o 
  -5   7   2       51.71       52.29      4.65 o 
  -4   7   2       56.63       61.74     12.64 o 
  -3   7   2     1090.68     1070.94     27.37 o 
  -2   7   2      196.64      196.13      3.74 o 
  -1   7   2     1044.77     1082.41     17.13 o 
   0   7   2       93.01      104.88      3.18 o 
   1   7   2       98.03       95.98      3.14 o 
   2   7   2      232.88      232.62      9.87 o 
   3   7   2      795.90      831.08     19.55 o 
   4   7   2      141.22      145.32      5.30 o 
   5   7   2       57.61       63.64      3.45 o 
   6   7   2      383.57      349.64     33.52 o 
   7   7   2       84.12       87.25      5.57 o 
   8   7   2        6.83        6.41      5.13 o 
   9   7   2       22.99       23.55      8.61 o 
  -9   8   2       57.73       62.79      6.88 o 
  -8   8   2        8.05       10.79      4.13 o 
  -7   8   2        7.04        4.28      3.34 o 
  -6   8   2       17.47       10.99      2.62 o 
  -5   8   2      258.23      246.82     10.59 o 
  -4   8   2       37.13       38.51     12.00 o 
  -3   8   2      512.39      508.69     16.13 o 
  -2   8   2       36.55       37.19      2.63 o 
  -1   8   2      690.07      680.95     14.22 o 
   0   8   2      108.58      108.75      3.66 o 
   1   8   2      206.58      219.14     28.22 o 
   2   8   2      173.17      194.06      6.96 o 
   3   8   2        9.45        9.41      1.42 o 
   4   8   2      372.60      369.18     10.21 o 
   5   8   2      192.65      191.50      7.43 o 
   6   8   2       15.06       14.45      2.36 o 
   7   8   2       26.92       25.28      8.78 o 
   8   8   2      102.96       91.08      8.87 o 
  -9   9   2       12.85       11.02      5.25 o 
  -8   9   2        9.75       10.65      3.78 o 
  -7   9   2       17.55       27.05      8.17 o 
  -6   9   2       25.71       23.19      4.30 o 
  -5   9   2      146.50      151.86      8.56 o 
  -4   9   2      113.93      107.08      7.08 o 
  -3   9   2      201.07      199.29      9.72 o 
  -2   9   2      395.27      393.66      7.32 o 
  -1   9   2      135.04      138.96      6.59 o 
   0   9   2       41.79       40.72      2.17 o 
   1   9   2      464.20      453.16     10.91 o 
   2   9   2       20.93       19.57      2.19 o 
   3   9   2      938.59      896.15     21.19 o 
   4   9   2      194.40      173.84      6.31 o 
   5   9   2      131.30      139.66      6.37 o 
   6   9   2       32.85       32.27      4.99 o 
   7   9   2       52.52       57.05      7.96 o 
   8   9   2        5.57        7.12      3.68 o 
  -8  10   2       13.44       10.07      4.79 o 
  -7  10   2        1.48        5.12      2.81 o 
  -6  10   2        3.21       14.52      7.26 o 
  -5  10   2      121.52      113.64      7.99 o 
  -4  10   2       58.42       58.67      4.87 o 
  -3  10   2      135.99      136.57      7.90 o 
  -2  10   2       20.54       22.79      3.21 o 
  -1  10   2      191.25      190.70      6.38 o 
   0  10   2       11.39       14.56      2.81 o 
   1  10   2      582.83      536.29     12.46 o 
   2  10   2      356.39      342.72      9.54 o 
   3  10   2      206.08      205.32      9.14 o 
   4  10   2      222.08      212.20      8.28 o 
   5  10   2       58.58       63.20      4.67 o 
   6  10   2       29.30       34.04      4.59 o 
   7  10   2        9.46       11.85      4.16 o 
   8  10   2       31.36       24.89      9.09 o 
  -8  11   2       17.20       20.86      7.34 o 
  -7  11   2       46.50       45.43      6.54 o 
  -6  11   2       25.22       21.24      4.70 o 
  -5  11   2       74.80       69.59      6.98 o 
  -4  11   2      102.39       92.75      7.37 o 
  -3  11   2       52.37       48.40      5.40 o 
  -2  11   2      300.41      318.17     20.50 o 
  -1  11   2       49.53       43.87      2.23 o 
   0  11   2       36.28       37.74      2.55 o 
   1  11   2       17.62       21.36      4.27 o 
   2  11   2      161.67      167.16      6.78 o 
   3  11   2      269.57      266.47      9.69 o 
   4  11   2      201.25      212.31     10.29 o 
   5  11   2       22.00       14.44      6.51 o 
   6  11   2       44.76       36.23      5.35 o 
   7  11   2       54.65       61.93      7.29 o 
   8  11   2        1.83        0.70      5.01 o 
  -8  12   2        8.98       11.32      6.34 o 
  -7  12   2        8.43        7.38      3.76 o 
  -6  12   2       53.90       54.76      6.64 o 
  -5  12   2        0.08        1.93      2.46 o 
  -4  12   2      104.38      107.62      8.42 o 
  -3  12   2        8.20        8.54      3.45 o 
  -2  12   2      168.72      167.18      9.99 o 
  -1  12   2      157.48      139.59      7.74 o 
   0  12   2       81.83       80.63      5.58 o 
   1  12   2      444.20      445.57     13.04 o 
   2  12   2       78.03       82.76      4.48 o 
   3  12   2      165.31      185.05      7.81 o 
   4  12   2       55.30       63.03      5.78 o 
   5  12   2       38.25       45.02      5.56 o 
   6  12   2       27.17       22.18      8.67 o 
   7  12   2       12.45        6.01      5.16 o 
  -7  13   2        2.39        7.85      4.42 o 
  -6  13   2       33.92       32.44      9.29 o 
  -5  13   2        5.22       10.31      2.89 o 
  -4  13   2        0.82        2.84      5.83 o 
  -3  13   2       14.46       21.37      4.12 o 
  -2  13   2      199.33      193.94     11.45 o 
  -1  13   2       49.01       54.12      5.60 o 
   0  13   2       61.26       65.64      5.75 o 
   1  13   2      105.24      108.95      9.05 o 
   2  13   2      228.99      237.69     12.46 o 
   3  13   2       98.01      115.87      8.08 o 
   4  13   2       61.84       61.36     10.59 o 
   5  13   2        9.86       17.30      7.38 o 
   6  13   2       21.20       19.58      5.13 o 
   7  13   2       13.92       30.54      9.45 o 
  -7  14   2        6.19        6.68      6.25 o 
  -6  14   2       21.05       25.77      6.05 o 
  -5  14   2        1.14        3.27      2.66 o 
  -4  14   2      100.40      104.54      8.69 o 
  -3  14   2        9.09       15.12      3.68 o 
  -2  14   2       52.33       58.00      6.17 o 
  -1  14   2       19.45       23.97      3.15 o 
   0  14   2      125.57      131.45      8.07 o 
   1  14   2       64.39       59.08      6.12 o 
   2  14   2      104.94      109.57      8.19 o 
   3  14   2       14.81       17.68      4.25 o 
   4  14   2        7.15        9.98      3.66 o 
   5  14   2        2.09        3.24      2.90 o 
   6  14   2       39.32       39.19     16.80 o 
  -6  15   2       55.89       52.44      6.75 o 
  -5  15   2        7.30        7.82      3.94 o 
  -4  15   2        2.71       -3.33      4.18 o 
  -3  15   2       34.06       33.38      5.36 o 
  -2  15   2       35.22       40.46      6.03 o 
  -1  15   2       38.15       38.07      5.76 o 
   0  15   2       19.66       24.65      5.55 o 
   1  15   2        2.68        0.76      3.02 o 
   2  15   2       47.48       59.13      6.31 o 
   3  15   2       39.22       51.22      6.44 o 
   4  15   2        4.19        2.85      3.13 o 
   5  15   2      168.87      163.94     17.37 o 
   6  15   2       10.20       11.22      9.23 o 
  -6  16   2        8.90       13.89     11.01 o 
  -5  16   2        8.84       13.64      9.80 o 
  -4  16   2       41.01       45.15      7.61 o 
  -3  16   2        9.95       12.59      7.86 o 
  -2  16   2        3.00        7.05      3.67 o 
  -1  16   2        6.19        7.13      4.20 o 
   0  16   2      124.19      123.76     10.87 o 
   1  16   2        1.82       12.08      3.76 o 
   2  16   2       32.11       31.55     10.34 o 
   3  16   2       22.55       23.58      7.87 o 
   4  16   2       16.44       19.81     10.63 o 
   5  16   2        8.90        5.10      3.17 o 
  -5  17   2        3.75       -1.61      5.02 o 
  -4  17   2        2.13        1.86      4.63 o 
  -3  17   2       20.13       17.32      4.67 o 
  -2  17   2       35.58       41.47      6.46 o 
  -1  17   2        9.13       24.77      6.96 o 
   0  17   2       12.68       10.14      4.76 o 
   1  17   2        9.09        6.55      3.21 o 
   2  17   2       19.52       27.39      5.16 o 
   3  17   2       13.22       16.40      5.17 o 
   4  17   2        1.92       -0.52      3.69 o 
  -4  18   2       38.33       44.13      7.96 o 
  -3  18   2        3.49        3.97      3.97 o 
  -2  18   2       25.61       26.91      6.40 o 
  -1  18   2       37.07       33.79      6.34 o 
   0  18   2       24.87       26.08      5.93 o 
   1  18   2       62.98       55.30      8.17 o 
   2  18   2       10.34       12.28      5.30 o 
   3  18   2       26.08       42.03      9.36 o 
  -2  19   2        4.71        2.62      3.10 o 
  -1  19   2       12.01       20.84      5.73 o 
   0  19   2        1.66        1.19      3.86 o 
   1  19   2        2.75        7.52      3.64 o 
   2  19   2        7.16       12.42      4.48 o 
  -1 -19   3       10.36        8.67      6.24 o 
   0 -19   3        3.76        3.08      4.95 o 
  -3 -18   3        9.24        4.06      4.32 o 
  -2 -18   3       19.62       32.75      8.39 o 
  -1 -18   3       12.27       13.82      7.08 o 
   0 -18   3        7.88       10.49      6.04 o 
   1 -18   3       27.48       31.28      5.86 o 
   2 -18   3        7.66       13.34      5.99 o 
   3 -18   3       17.06       10.68      7.02 o 
  -4 -17   3       13.88       14.59      7.97 o 
  -3 -17   3        8.24       14.69      7.62 o 
  -2 -17   3       13.27       10.13      4.12 o 
  -1 -17   3       14.51       21.82      6.74 o 
   0 -17   3       66.58       64.13      5.64 o 
   1 -17   3       39.17       32.98      4.86 o 
   2 -17   3       15.48       13.56      3.17 o 
   3 -17   3        3.42        2.57      3.60 o 
   4 -17   3        2.99        2.84      2.95 o 
  -5 -16   3        3.85        2.13      4.01 o 
  -4 -16   3        1.99       -0.04      3.98 o 
  -3 -16   3       11.47       12.24      4.02 o 
  -2 -16   3       50.71       49.28      8.34 o 
  -1 -16   3       29.80       30.66      3.81 o 
   0 -16   3       46.83       39.14      4.64 o 
   1 -16   3       24.38       27.01      3.28 o 
   2 -16   3        6.23        1.52      2.21 o 
   3 -16   3        4.87        2.65      2.15 o 
   4 -16   3        0.52       -1.41      2.92 o 
   5 -16   3       30.96       32.62      6.69 o 
  -6 -15   3       20.20       26.62      6.04 o 
  -5 -15   3       15.77       16.94      3.70 o 
  -4 -15   3       50.12       60.68     19.08 o 
  -3 -15   3       55.94       47.19      5.84 o 
  -2 -15   3       33.57       35.24      5.30 o 
  -1 -15   3       21.99       22.83      3.09 o 
   0 -15   3       66.40       63.07     11.95 o 
   1 -15   3       23.81       26.78      4.42 o 
   2 -15   3       28.59       29.35      3.63 o 
   3 -15   3      125.47      121.85      6.81 o 
   4 -15   3        0.33        1.25      3.69 o 
   5 -15   3       33.69       43.30      6.87 o 
  -7 -14   3        5.69       10.52      4.92 o 
  -6 -14   3       74.57       69.55      7.05 o 
  -5 -14   3        2.92        2.69      2.82 o 
  -4 -14   3        3.26        0.32      3.03 o 
  -3 -14   3       21.72       17.15      4.18 o 
  -2 -14   3       43.77       46.85      5.37 o 
  -1 -14   3       22.03       20.83      2.53 o 
   0 -14   3       25.46       27.31      2.74 o 
   1 -14   3        9.18       12.26      2.26 o 
   2 -14   3       69.46       67.01      5.32 o 
   3 -14   3       74.79       66.80      5.58 o 
   4 -14   3       47.26       46.68      4.50 o 
   5 -14   3       17.49       30.10      5.25 o 
   6 -14   3        0.84       -0.88      3.51 o 
  -7 -13   3        0.66        1.77      3.22 o 
  -6 -13   3        9.70       16.02      3.74 o 
  -5 -13   3       13.35       14.49      3.38 o 
  -4 -13   3       92.58       90.37     13.33 o 
  -3 -13   3       62.25       59.96      7.96 o 
  -2 -13   3      114.55      116.61      4.77 o 
  -1 -13   3      158.62      154.22      5.63 o 
   0 -13   3      393.36      377.52     10.90 o 
   1 -13   3      164.23      171.31      8.90 o 
   2 -13   3       89.91       91.36      5.87 o 
   3 -13   3      139.67      137.48      7.60 o 
   4 -13   3       34.09       33.25      3.85 o 
   5 -13   3       19.02       26.71      6.85 o 
   6 -13   3       21.72       22.05      4.65 o 
  -8 -12   3        9.60       19.30      7.03 o 
  -7 -12   3       11.28       13.96      3.99 o 
  -6 -12   3       12.47       12.32      3.35 o 
  -5 -12   3       14.38       17.21      3.94 o 
  -4 -12   3       42.58       37.85     10.01 o 
  -3 -12   3       15.00       16.61      3.47 o 
  -2 -12   3       43.30       51.02      2.92 o 
  -1 -12   3       52.74       56.51      4.32 o 
   0 -12   3       91.43       94.46      4.28 o 
   1 -12   3      745.42      732.53     17.74 o 
   2 -12   3       44.85       46.28      2.89 o 
   3 -12   3      125.45      123.81      7.11 o 
   4 -12   3       53.27       55.08      4.22 o 
   5 -12   3       52.87       54.32      6.85 o 
   6 -12   3        6.32        7.38      5.59 o 
   7 -12   3       24.96       34.80     12.80 o 
  -8 -11   3       13.32       13.82      3.97 o 
  -7 -11   3        4.53        5.55      3.56 o 
  -6 -11   3        6.44        3.54      3.58 o 
  -5 -11   3       65.70       65.16      6.39 o 
  -4 -11   3      220.23      217.06     10.17 o 
  -3 -11   3       18.40       21.81      4.50 o 
  -2 -11   3       77.68       79.40      3.20 o 
  -1 -11   3       17.16       21.37      3.46 o 
   0 -11   3      167.68      168.08      5.54 o 
   1 -11   3      214.78      181.56     20.17 o 
   2 -11   3      107.49      107.44      4.52 o 
   3 -11   3       85.67       79.61      5.16 o 
   4 -11   3      103.65       98.22      5.83 o 
   5 -11   3       53.73       59.13      5.44 o 
   6 -11   3       14.72       21.87      4.45 o 
   7 -11   3       30.35       34.81      6.37 o 
  -8 -10   3       13.23       15.45      6.07 o 
  -7 -10   3       39.93       41.40      7.20 o 
  -6 -10   3        0.59        3.07      2.09 o 
  -5 -10   3       50.13       55.52      5.31 o 
  -4 -10   3      102.09      108.70      9.43 o 
  -3 -10   3       79.72       78.18      5.36 o 
  -2 -10   3      271.71      273.98      6.96 o 
  -1 -10   3      408.67      399.19      9.49 o 
   0 -10   3      136.95      135.95      4.40 o 
   1 -10   3      638.49      629.98     20.82 o 
   2 -10   3      549.93      551.92     12.54 o 
   3 -10   3       37.84       40.19      5.15 o 
   4 -10   3      646.31      647.18     21.50 o 
   5 -10   3       28.13       23.09      3.43 o 
   6 -10   3       22.82       18.40      4.78 o 
   7 -10   3       43.07       46.91      9.54 o 
   8 -10   3        0.74        8.30      4.30 o 
  -9  -9   3       30.47       37.59      6.71 o 
  -8  -9   3        2.05       -0.38      3.51 o 
  -7  -9   3       13.74       22.01      4.42 o 
  -6  -9   3       93.86      101.74     11.58 o 
  -5  -9   3      172.46      174.88      8.41 o 
  -4  -9   3       26.97       28.41      3.68 o 
  -3  -9   3       97.51      106.97      5.38 o 
  -2  -9   3       71.76       65.79      2.48 o 
  -1  -9   3      255.53      247.65      6.20 o 
   0  -9   3       59.49       57.20      2.77 o 
   1  -9   3      447.46      440.76     12.80 o 
   2  -9   3       68.19       77.33      3.27 o 
   3  -9   3       14.52       14.53      1.81 o 
   4  -9   3        1.96       -0.64      4.06 o 
   5  -9   3      173.85      169.03      7.72 o 
   6  -9   3        9.47       11.83      2.35 o 
   7  -9   3       16.57       17.34      6.41 o 
   8  -9   3       17.63       26.56      5.91 o 
  -9  -8   3        2.00        6.85      5.99 o 
  -8  -8   3        0.58        2.76      3.11 o 
  -7  -8   3       35.27       43.38      5.38 o 
  -6  -8   3       34.54       40.52      4.77 o 
  -5  -8   3       61.36       58.82      4.42 o 
  -4  -8   3      196.09      191.82      8.64 o 
  -3  -8   3      152.44      151.32      6.85 o 
  -2  -8   3      161.53      163.46      4.07 o 
  -1  -8   3      100.01      103.54      3.21 o 
   0  -8   3       48.23       47.55      5.43 o 
   1  -8   3      332.30      294.17      8.35 o 
   2  -8   3        6.51        6.35      1.30 o 
   3  -8   3      543.38      511.71     11.23 o 
   4  -8   3      120.28      116.01      4.03 o 
   5  -8   3      244.69      227.94      9.21 o 
   6  -8   3       71.74       66.74      5.20 o 
   7  -8   3        2.88       -0.45      2.80 o 
   8  -8   3        2.46        4.03      3.38 o 
  -9  -7   3       62.50       68.88      9.51 o 
  -8  -7   3       18.28       21.92     11.02 o 
  -7  -7   3       12.89       16.05      3.02 o 
  -6  -7   3      145.36      135.81     12.29 o 
  -5  -7   3      292.27      290.52     10.68 o 
  -4  -7   3       58.17       66.25      4.06 o 
  -3  -7   3      614.09      638.37     18.46 o 
  -2  -7   3       24.18       25.73      1.32 o 
  -1  -7   3      481.22      475.72      9.18 o 
   0  -7   3      220.68      234.63      5.81 o 
   1  -7   3        7.18       11.12      2.40 o 
   2  -7   3      390.61      384.69     10.86 o 
   3  -7   3       46.58       47.86      3.84 o 
   4  -7   3      244.69      244.34      6.48 o 
   5  -7   3      308.23      292.34      8.50 o 
   6  -7   3       14.03       11.35      2.41 o 
   7  -7   3        9.24       12.99      3.87 o 
   8  -7   3       77.26       61.51     10.49 o 
  -9  -6   3        2.41       13.29      6.43 o 
  -8  -6   3      124.34      110.69      7.46 o 
  -7  -6   3       91.64      100.20     10.63 o 
  -6  -6   3        2.36        2.97      2.49 o 
  -5  -6   3      271.88      269.16     10.72 o 
  -4  -6   3       96.35      109.28      7.13 o 
  -3  -6   3      568.22      552.05     15.10 o 
  -2  -6   3       52.30       55.33      3.27 o 
  -1  -6   3      714.42      730.73     12.28 o 
   0  -6   3       98.02      104.17      3.03 o 
   1  -6   3      153.41      167.13      4.31 o 
   2  -6   3      155.31      159.15      5.34 o 
   3  -6   3      198.78      188.51      7.39 o 
   4  -6   3       56.53       61.89      3.16 o 
   5  -6   3       23.13       23.57      2.05 o 
   6  -6   3       11.89       10.52      1.97 o 
   7  -6   3       32.75       37.22      4.08 o 
   8  -6   3       18.05       21.71      6.88 o 
   9  -6   3       37.02       34.83      6.70 o 
  -9  -5   3       60.04       66.37     10.78 o 
  -8  -5   3       61.94       55.12      5.86 o 
  -7  -5   3       10.96       11.14      3.15 o 
  -6  -5   3       66.41       70.79      6.63 o 
  -5  -5   3      217.99      207.43      9.71 o 
  -4  -5   3      322.78      315.95     11.23 o 
  -3  -5   3      757.21      738.48     18.25 o 
  -2  -5   3      501.78      477.79     12.16 o 
  -1  -5   3      577.28      596.02     13.26 o 
   0  -5   3      530.54      566.46     10.39 o 
   1  -5   3      290.86      258.65      5.42 o 
   2  -5   3      473.38      503.57      9.89 o 
   3  -5   3      164.91      171.71      6.42 o 
   4  -5   3      184.37      189.43      7.34 o 
   5  -5   3       72.75       72.58      4.47 o 
   6  -5   3       91.67      100.01      5.52 o 
   7  -5   3        0.68       -1.47      1.47 o 
   8  -5   3       46.50       46.38      8.39 o 
   9  -5   3       17.24       20.32      5.28 o 
  -9  -4   3        4.90        3.60      2.16 o 
  -8  -4   3       58.06       56.08      7.77 o 
  -7  -4   3      183.50      180.50     10.49 o 
  -6  -4   3       58.34       55.68      6.19 o 
  -5  -4   3      156.42      150.36      4.92 o 
  -4  -4   3       14.17       15.89      3.00 o 
  -3  -4   3      428.80      392.35     10.52 o 
  -2  -4   3      361.60      400.94     18.39 o 
  -1  -4   3      514.10      477.12     10.60 o 
   0  -4   3      450.17      515.66     10.62 o 
   1  -4   3      275.24      272.33      5.62 o 
   2  -4   3     2684.74     2877.36     44.80 o 
   3  -4   3      171.29      169.10      4.50 o 
   4  -4   3      573.70      556.16     12.00 o 
   5  -4   3        0.84        2.93      1.41 o 
   6  -4   3      269.75      250.02      7.97 o 
   7  -4   3       28.25       26.91      2.74 o 
   8  -4   3       47.53       47.42      4.86 o 
   9  -4   3       44.02       47.60     10.39 o 
 -10  -3   3       23.60       31.60      6.19 o 
  -9  -3   3       55.32       64.43      6.14 o 
  -8  -3   3       65.85       63.41      4.25 o 
  -7  -3   3      115.76      108.64      6.25 o 
  -6  -3   3      101.53      107.71      4.36 o 
  -5  -3   3       43.21       44.42      2.74 o 
  -4  -3   3       95.33      104.93      3.52 o 
  -3  -3   3      389.54      379.68      7.82 o 
  -2  -3   3      455.00      474.60      8.52 o 
  -1  -3   3      337.97      354.58      8.10 o 
   0  -3   3     1864.41     2015.17     28.29 o 
   1  -3   3       29.22       31.24      1.50 o 
   2  -3   3      534.94      547.99     10.07 o 
   3  -3   3       86.25       85.04      2.73 o 
   4  -3   3      204.79      199.08      5.61 o 
   5  -3   3       22.69       22.78      2.10 o 
   6  -3   3       99.77      109.99      4.95 o 
   7  -3   3       27.38       26.81      3.67 o 
   8  -3   3        0.73        1.90      1.80 o 
   9  -3   3       18.45       34.38      6.74 o 
 -10  -2   3       20.15       16.88      6.03 o 
  -9  -2   3        6.96       16.96      7.08 o 
  -8  -2   3      114.41      118.91      7.88 o 
  -7  -2   3      181.81      184.12      6.85 o 
  -6  -2   3       82.68       83.36      3.90 o 
  -5  -2   3       34.68       35.79      2.65 o 
  -4  -2   3       95.97       94.78      3.01 o 
  -3  -2   3      362.76      358.69      7.20 o 
  -2  -2   3      514.67      482.44      8.03 o 
  -1  -2   3     1841.29     1826.50     27.78 o 
   0  -2   3      521.16      554.25     11.01 o 
   1  -2   3      134.06      109.20      3.38 o 
   2  -2   3      347.87      360.46      7.10 o 
   3  -2   3        4.70        5.39      1.02 o 
   4  -2   3      408.18      412.77      9.39 o 
   5  -2   3      183.63      170.62      6.76 o 
   6  -2   3      243.26      233.26      7.84 o 
   7  -2   3       16.39       19.54      2.52 o 
   8  -2   3      111.69      111.66      6.28 o 
   9  -2   3        6.38        6.68      5.68 o 
 -10  -1   3       15.35       21.59      7.97 o 
  -9  -1   3        1.14       11.21     10.64 o 
  -8  -1   3      104.08       87.88      5.63 o 
  -7  -1   3      139.82      120.95      6.68 o 
  -6  -1   3       23.19       20.32      5.82 o 
  -5  -1   3       24.63       24.92      2.30 o 
  -4  -1   3      123.26      118.94     13.07 o 
  -3  -1   3       62.81       65.62      4.05 o 
  -2  -1   3      332.47      363.39      7.39 o 
  -1  -1   3     3298.16     3447.21     40.93 o 
   0  -1   3       44.65       38.41      0.84 o 
   1  -1   3      195.01      202.95      8.82 o 
   2  -1   3     2115.48     2235.25     34.35 o 
   3  -1   3       43.02       45.41      2.16 o 
   4  -1   3      804.89      818.75     16.88 o 
   5  -1   3       46.32       47.06      3.16 o 
   6  -1   3      594.67      616.22     16.11 o 
   7  -1   3       35.29       39.02      3.24 o 
   8  -1   3        2.87        4.31      3.63 o 
 -10   0   3       52.08       49.68     10.74 o 
  -9   0   3        4.44       20.84     13.50 o 
  -8   0   3       76.25       75.04      5.67 o 
  -7   0   3        0.01        0.73      1.66 o 
  -6   0   3       57.76       57.50      2.74 o 
  -5   0   3        5.84        5.52      1.09 o 
  -4   0   3        8.17       10.36      1.08 o 
  -3   0   3      132.51      136.05      5.36 o 
  -2   0   3      296.75      223.59     19.75 o 
  -1   0   3     1148.01     1151.18     14.72 o 
   0   0   3        3.82        2.31      0.45 o 
   1   0   3       23.89       31.04      0.56 o 
   2   0   3      272.56      255.85      4.13 o 
   3   0   3       10.19       12.12      1.75 o 
   4   0   3      545.70      536.10     14.47 o 
   5   0   3      424.20      391.87     16.42 o 
   6   0   3        3.52        5.83      2.91 o 
   7   0   3        7.06        9.91      2.76 o 
   8   0   3      107.26      114.88      6.36 o 
   9   0   3        3.56        9.36      3.69 o 
 -10   1   3       15.22       13.85      7.83 o 
  -9   1   3        1.23       -0.09      2.42 o 
  -8   1   3      104.18      105.75      6.90 o 
  -7   1   3      139.30      129.55      6.88 o 
  -6   1   3       22.79       25.39      4.22 o 
  -5   1   3       25.27       28.66      3.35 o 
  -4   1   3      117.19      126.20      2.98 o 
  -3   1   3       61.91       63.87      2.17 o 
  -2   1   3      335.91      364.02     10.54 o 
  -1   1   3     3299.29     3396.01     39.73 o 
   0   1   3       46.06       37.00      1.23 o 
   1   1   3      198.51      211.83      4.82 o 
   2   1   3     2092.93     2194.61     26.91 o 
   3   1   3       44.11       40.01      1.56 o 
   4   1   3      814.20      874.48     18.18 o 
   5   1   3       47.21       45.84      4.04 o 
   6   1   3      599.43      581.11     14.86 o 
   7   1   3       35.23       32.76      3.59 o 
   8   1   3        2.93        3.84      2.34 o 
   9   1   3        1.90        3.46      3.20 o 
 -10   2   3       20.41       25.62      8.45 o 
  -9   2   3        6.75        4.73      6.27 o 
  -8   2   3      113.87      119.21      6.59 o 
  -7   2   3      181.68      178.07      7.80 o 
  -6   2   3       84.39       86.56      2.99 o 
  -5   2   3       35.34       34.60      1.58 o 
  -4   2   3       95.62       89.70      2.29 o 
  -3   2   3      363.60      357.83      5.59 o 
  -2   2   3      514.86      483.72      7.18 o 
  -1   2   3     1842.50     1825.41     28.93 o 
   0   2   3      529.34      552.34      5.75 o 
   1   2   3      137.44      109.62      5.16 o 
   2   2   3      347.51      384.49      9.95 o 
   3   2   3        5.40        6.30      0.97 o 
   4   2   3      402.11      420.51     10.61 o 
   5   2   3      182.98      172.69      6.51 o 
   6   2   3      241.82      233.39      7.36 o 
   7   2   3       16.29       17.06      2.63 o 
   8   2   3      110.67      116.19      7.99 o 
   9   2   3        6.48       13.45      4.34 o 
 -10   3   3       23.36       24.92      6.60 o 
  -9   3   3       54.94       49.14     10.66 o 
  -8   3   3       66.24       59.27      4.91 o 
  -7   3   3      116.08      104.85      6.52 o 
  -6   3   3      101.05      104.41      5.50 o 
  -5   3   3       44.39       46.99      2.93 o 
  -4   3   3       91.55       90.88      4.55 o 
  -3   3   3      389.51      398.47      9.38 o 
  -2   3   3      458.63      476.01      7.54 o 
  -1   3   3      342.61      364.84     10.01 o 
   0   3   3     1874.98     2053.05     23.57 o 
   1   3   3       26.58       29.60      1.87 o 
   2   3   3      526.95      544.32      9.21 o 
   3   3   3       85.15       83.92      2.41 o 
   4   3   3      202.97      197.89      6.46 o 
   5   3   3       22.49       23.33      2.91 o 
   6   3   3       99.67      109.07      4.80 o 
   7   3   3       27.22       26.77      2.98 o 
   8   3   3        0.90       -0.22      2.02 o 
   9   3   3       18.32        7.36      4.95 o 
 -10   4   3       20.07       29.99      8.17 o 
  -9   4   3        4.74        2.35      3.64 o 
  -8   4   3       56.51       93.95     10.01 o 
  -7   4   3      184.70      175.30     16.54 o 
  -6   4   3       61.55       58.55      5.29 o 
  -5   4   3      153.70      152.91      5.48 o 
  -4   4   3       13.95       18.81      3.16 o 
  -3   4   3      430.43      377.78      5.68 o 
  -2   4   3      368.72      384.08      5.08 o 
  -1   4   3      526.24      446.90     42.57 o 
   0   4   3      459.16      532.09      8.16 o 
   1   4   3      268.72      265.62      4.53 o 
   2   4   3     2711.14     2981.39     39.80 o 
   3   4   3      172.42      170.52      4.65 o 
   4   4   3      573.16      556.84     11.47 o 
   5   4   3        1.08       -0.37      1.29 o 
   6   4   3      269.74      263.81      8.59 o 
   7   4   3       27.36       26.36      3.32 o 
   8   4   3       46.97       44.01      4.45 o 
  -9   5   3       60.54       59.52      7.80 o 
  -8   5   3       61.58       70.32      7.18 o 
  -7   5   3       11.23       16.21      6.46 o 
  -6   5   3       66.48       62.04      3.05 o 
  -5   5   3      219.27      214.48      5.78 o 
  -4   5   3      321.38      307.39      6.91 o 
  -3   5   3      761.51      798.44     13.96 o 
  -2   5   3      506.95      492.15      6.47 o 
  -1   5   3      567.00      583.61      9.48 o 
   0   5   3      520.53      545.29     11.62 o 
   1   5   3      290.64      268.48      5.14 o 
   2   5   3      463.57      517.56     23.42 o 
   3   5   3      167.87      164.75      4.45 o 
   4   5   3      186.67      194.17      5.48 o 
   5   5   3       70.52       65.82      8.64 o 
   6   5   3       92.19      102.44      5.02 o 
   7   5   3        0.85        0.62      2.81 o 
   8   5   3       45.95       44.01      7.80 o 
  -9   6   3        2.41        9.05      4.01 o 
  -8   6   3      124.07      113.60      8.09 o 
  -7   6   3       92.87      104.59      7.98 o 
  -6   6   3        2.57        9.34      6.75 o 
  -5   6   3      267.54      258.00      6.80 o 
  -4   6   3       94.16      103.25      3.22 o 
  -3   6   3      570.24      555.55     10.24 o 
  -2   6   3       53.44       62.01      1.94 o 
  -1   6   3      719.69      721.19     12.17 o 
   0   6   3       95.48      102.27      3.79 o 
   1   6   3      156.14      175.16      5.68 o 
   2   6   3      151.25      164.81      6.59 o 
   3   6   3      197.62      195.51      5.24 o 
   4   6   3       56.47       59.01      8.36 o 
   5   6   3       23.71       23.36      6.40 o 
   6   6   3       12.84       16.35      2.68 o 
   7   6   3       33.74       38.54      3.22 o 
   8   6   3       17.88       21.48      4.92 o 
  -9   7   3       62.31       66.63      8.68 o 
  -8   7   3       18.33       15.68      4.67 o 
  -7   7   3       12.73       17.92      4.18 o 
  -6   7   3      144.43      138.99      8.50 o 
  -5   7   3      294.69      288.75     10.87 o 
  -4   7   3       58.35       58.19      2.42 o 
  -3   7   3      616.91      624.12     11.07 o 
  -2   7   3       26.34       28.35      1.57 o 
  -1   7   3      473.18      461.65      8.94 o 
   0   7   3      221.75      236.70      5.44 o 
   1   7   3        9.47       13.34      1.67 o 
   2   7   3      395.16      383.73     11.60 o 
   3   7   3       46.35       58.89      4.00 o 
   4   7   3      247.49      231.49      8.72 o 
   5   7   3      303.93      296.33      9.39 o 
   6   7   3       14.54       11.72      2.42 o 
   7   7   3        8.62       15.18      4.62 o 
   8   7   3       78.11       76.66     16.18 o 
  -9   8   3        1.98        2.77     10.52 o 
  -8   8   3        0.65        2.25      3.37 o 
  -7   8   3       35.99       51.29     13.33 o 
  -6   8   3       34.17       36.73      4.94 o 
  -5   8   3       60.06       59.73      5.43 o 
  -4   8   3      195.73      181.75      8.08 o 
  -3   8   3      154.02      149.58      5.94 o 
  -2   8   3      160.53      159.22      6.66 o 
  -1   8   3      105.20      104.65      3.70 o 
   0   8   3       48.73       55.09      2.58 o 
   1   8   3      330.39      322.66     13.81 o 
   2   8   3        6.73        7.62      1.45 o 
   3   8   3      545.07      535.08     40.36 o 
   4   8   3      119.44      127.08      5.14 o 
   5   8   3      245.95      240.57     11.02 o 
   6   8   3       69.53       73.04      4.48 o 
   7   8   3        2.70        1.89      2.03 o 
   8   8   3        2.40        0.48      2.93 o 
  -9   9   3       30.27       42.18      7.54 o 
  -8   9   3        2.11       -0.51      2.62 o 
  -7   9   3       13.72       21.69      9.38 o 
  -6   9   3       94.54       84.90      7.29 o 
  -5   9   3      173.99      175.18      8.76 o 
  -4   9   3       25.80       19.39      3.69 o 
  -3   9   3      100.71      105.68      7.47 o 
  -2   9   3       71.36       62.78      2.50 o 
  -1   9   3      254.18      246.35     10.00 o 
   0   9   3       61.50       59.30      2.94 o 
   1   9   3      448.23      431.06     10.87 o 
   2   9   3       71.66       85.85      3.89 o 
   3   9   3       13.82       15.88      2.87 o 
   4   9   3        1.51        2.73      1.49 o 
   5   9   3      173.70      165.61     10.09 o 
   6   9   3       10.04        7.76      2.61 o 
   7   9   3       15.98       18.84      3.44 o 
   8   9   3       17.79       22.80      8.03 o 
  -8  10   3       13.16       14.60      3.69 o 
  -7  10   3       40.79       52.20      6.36 o 
  -6  10   3        0.77       -1.14      2.69 o 
  -5  10   3       50.06       45.03      7.75 o 
  -4  10   3      100.72      112.21      7.41 o 
  -3  10   3       78.41       77.29      5.75 o 
  -2  10   3      273.40      272.68      6.54 o 
  -1  10   3      405.66      389.77     16.68 o 
   0  10   3      135.13      140.84      5.22 o 
   1  10   3      634.29      645.52     15.79 o 
   2  10   3      551.35      539.40     14.28 o 
   3  10   3       34.91       40.55      3.27 o 
   4  10   3      651.13      672.19     24.95 o 
   5  10   3       28.95       38.34      3.26 o 
   6  10   3       23.71       26.11      3.20 o 
   7  10   3       43.65       51.44      7.09 o 
   8  10   3        0.68        0.45      6.32 o 
  -8  11   3       13.23        5.69      9.50 o 
  -7  11   3        4.65        5.32      3.85 o 
  -6  11   3        6.48       12.56      6.74 o 
  -5  11   3       65.49       92.96     14.74 o 
  -4  11   3      217.85      210.88     11.45 o 
  -3  11   3       19.03       27.84      5.30 o 
  -2  11   3       78.26       77.20      6.67 o 
  -1  11   3       17.34       19.83      3.86 o 
   0  11   3      162.30      152.35      5.77 o 
   1  11   3      218.59      213.19      8.31 o 
   2  11   3      105.59      106.12      4.91 o 
   3  11   3       84.85       71.74      4.34 o 
   4  11   3      101.68       91.51      5.25 o 
   5  11   3       53.50       50.08      4.69 o 
   6  11   3       14.75       12.28      3.34 o 
   7  11   3       29.72       34.12      9.06 o 
  -8  12   3        9.36       19.46      5.95 o 
  -7  12   3       11.36       22.34      7.99 o 
  -6  12   3       11.94       18.00      4.53 o 
  -5  12   3       14.62       14.90      3.87 o 
  -4  12   3       42.38       42.18      4.35 o 
  -3  12   3       13.95       19.77      5.61 o 
  -2  12   3       45.85       64.67      8.59 o 
  -1  12   3       54.59       48.95      3.83 o 
   0  12   3       92.71       92.56      4.40 o 
   1  12   3      751.70      734.13     19.62 o 
   2  12   3       46.87       44.63      3.53 o 
   3  12   3      125.83      132.13      6.50 o 
   4  12   3       53.56       61.16      4.70 o 
   5  12   3       52.37       58.85      6.55 o 
   6  12   3        6.27        7.32      2.70 o 
   7  12   3       25.27       40.22      9.59 o 
  -7  13   3        0.64        0.11      2.77 o 
  -6  13   3        9.49       10.97      4.67 o 
  -5  13   3       13.64       14.45      3.63 o 
  -4  13   3       93.02      102.87      7.25 o 
  -3  13   3       63.68       70.48     10.87 o 
  -2  13   3      113.67      130.32      8.45 o 
  -1  13   3      156.10      136.70      5.42 o 
   0  13   3      396.26      372.30     11.85 o 
   1  13   3      162.91      150.68      6.65 o 
   2  13   3       91.15       91.00      5.03 o 
   3  13   3      136.79      135.39      7.22 o 
   4  13   3       34.49       22.16      3.78 o 
   5  13   3       18.65       20.75      4.23 o 
   6  13   3       22.01       36.78     10.32 o 
  -7  14   3        5.77       12.90      9.93 o 
  -6  14   3       74.68       79.61      9.02 o 
  -5  14   3        2.95        4.96      2.62 o 
  -4  14   3        3.19        5.63      3.30 o 
  -3  14   3       21.05       24.85      5.17 o 
  -2  14   3       41.69       45.08     10.22 o 
  -1  14   3       21.45       21.76      4.57 o 
   0  14   3       24.90       24.69      3.04 o 
   1  14   3        8.68        7.56      3.60 o 
   2  14   3       68.81       63.77      5.09 o 
   3  14   3       74.59       71.31      5.42 o 
   4  14   3       47.63       32.81      5.20 o 
   5  14   3       18.34       16.09      5.04 o 
   6  14   3        0.77       -2.60      6.35 o 
  -6  15   3       20.03       25.07      6.50 o 
  -5  15   3       15.57        6.36      4.07 o 
  -4  15   3       50.55       62.23     12.33 o 
  -3  15   3       56.76       41.56      7.03 o 
  -2  15   3       33.55       44.38      6.02 o 
  -1  15   3       22.42       23.31      4.10 o 
   0  15   3       67.21       76.54      6.86 o 
   1  15   3       23.64       19.28      4.71 o 
   2  15   3       28.13       30.90      5.16 o 
   3  15   3      126.17      142.87     10.39 o 
   4  15   3        0.33        0.36      2.91 o 
   5  15   3       34.17       48.72     11.10 o 
  -5  16   3        4.00        6.42      3.15 o 
  -4  16   3        2.06       20.69     10.03 o 
  -3  16   3       10.90       12.59      4.83 o 
  -2  16   3       50.90       46.70      7.36 o 
  -1  16   3       29.79       34.64      4.80 o 
   0  16   3       46.57       45.80      9.62 o 
   1  16   3       24.51       29.83      5.69 o 
   2  16   3        6.30        7.92      7.87 o 
   3  16   3        5.09        8.99      3.80 o 
   4  16   3        0.59        3.50      3.24 o 
   5  16   3       29.74       40.28     11.13 o 
  -4  17   3       13.99       13.94      5.49 o 
  -3  17   3        7.94        5.78      5.02 o 
  -2  17   3       13.56       16.64      8.52 o 
  -1  17   3       14.22       17.89      4.28 o 
   0  17   3       67.03       56.59      7.46 o 
   1  17   3       39.58       34.85      6.19 o 
   2  17   3       15.19       19.04      5.94 o 
   3  17   3        3.82        7.34      3.32 o 
   4  17   3        2.83        2.29      6.04 o 
  -3  18   3        9.13       14.39      7.59 o 
  -2  18   3       19.48       27.85      5.42 o 
  -1  18   3       12.71       17.97      5.34 o 
   0  18   3        7.82        9.36      3.84 o 
   1  18   3       26.89       33.78      6.48 o 
   2  18   3        7.79       11.22     11.22 o 
   3  18   3       16.64       20.11      6.07 o 
  -1  19   3        9.86        8.56      5.90 o 
   0  19   3        3.58        1.90      3.22 o 
   1  19   3       26.53       35.04     15.20 o 
  -3 -18   4        0.01        1.51      4.45 o 
  -2 -18   4       24.22       26.88      9.23 o 
  -1 -18   4       30.98       38.01      6.66 o 
   0 -18   4       20.31       11.47      6.99 o 
   1 -18   4       59.20       45.09      9.68 o 
   2 -18   4        1.14        0.56      4.48 o 
  -4 -17   4       16.24       14.75      6.68 o 
  -3 -17   4       10.19        5.77      4.40 o 
  -2 -17   4       38.02       43.62      8.07 o 
  -1 -17   4       17.58       26.60      7.36 o 
   0 -17   4       30.20       30.71      8.78 o 
   1 -17   4       10.09       11.30      4.87 o 
   2 -17   4        2.47        2.90      3.16 o 
   3 -17   4        3.45        3.03      3.17 o 
  -5 -16   4        8.76       12.07      4.88 o 
  -4 -16   4       57.17       61.25     10.18 o 
  -3 -16   4       14.72       16.08      4.54 o 
  -2 -16   4        3.88       10.60      5.12 o 
  -1 -16   4       20.09       15.42      3.50 o 
   0 -16   4       74.40       75.87      6.50 o 
   1 -16   4        4.41        3.91      2.88 o 
   2 -16   4       12.49        9.10      3.82 o 
   3 -16   4       23.82       19.23      4.70 o 
   4 -16   4        3.59        3.03      3.53 o 
  -6 -15   4       76.61       74.99      9.76 o 
  -5 -15   4        2.41        0.82      4.67 o 
  -4 -15   4       20.55       26.90      8.53 o 
  -3 -15   4       72.89       81.06      7.75 o 
  -2 -15   4       22.56       27.35      4.53 o 
  -1 -15   4       22.96       21.23      2.95 o 
   0 -15   4       40.51       42.64      3.72 o 
   1 -15   4       42.19       40.63      4.72 o 
   2 -15   4       10.93        8.47      3.33 o 
   3 -15   4        1.12       -2.36      2.36 o 
   4 -15   4        4.98       10.32      5.90 o 
   5 -15   4       57.97       47.07      9.54 o 
  -6 -14   4       11.89       16.49      4.86 o 
  -5 -14   4        6.79       14.53      5.69 o 
  -4 -14   4        7.78       12.96      7.17 o 
  -3 -14   4        0.27       -2.99      4.00 o 
  -2 -14   4       16.42       18.74      4.46 o 
  -1 -14   4       11.09       12.25      2.28 o 
   0 -14   4       77.81       77.78      4.63 o 
   1 -14   4       21.65       24.72      2.86 o 
   2 -14   4       16.15       20.45      3.23 o 
   3 -14   4       18.65       21.64      3.93 o 
   4 -14   4        1.85        1.45      3.76 o 
   5 -14   4        2.19        5.31      5.45 o 
  -7 -13   4       17.97       13.75      5.18 o 
  -6 -13   4       41.51       52.90      6.13 o 
  -5 -13   4        6.39        6.16      3.33 o 
  -4 -13   4       37.00       35.26      4.61 o 
  -3 -13   4       54.62       52.78      4.82 o 
  -2 -13   4      271.24      264.10     11.97 o 
  -1 -13   4       61.91       61.86      3.84 o 
   0 -13   4      270.42      253.90      9.04 o 
   1 -13   4      264.60      263.53     12.54 o 
   2 -13   4       77.99       96.10      6.49 o 
   3 -13   4       50.77       46.35      5.16 o 
   4 -13   4        8.41        7.12      2.61 o 
   5 -13   4       33.73       43.07      9.12 o 
   6 -13   4       12.92       19.86      7.61 o 
  -7 -12   4        8.76       15.42      4.39 o 
  -6 -12   4        4.17       -0.20      2.94 o 
  -5 -12   4        5.85        9.37      3.71 o 
  -4 -12   4       78.71       72.05      5.69 o 
  -3 -12   4       52.70       56.66      4.89 o 
  -2 -12   4       97.65       93.31      4.20 o 
  -1 -12   4      345.23      338.65     10.16 o 
   0 -12   4      124.49      132.11      5.65 o 
   1 -12   4      255.46      234.96     32.05 o 
   2 -12   4      105.66      100.64      4.89 o 
   3 -12   4      201.47      185.67      9.67 o 
   4 -12   4        2.07        2.74      2.34 o 
   5 -12   4       11.55       17.16      4.00 o 
   6 -12   4       27.83       24.00      7.83 o 
  -8 -11   4        7.46       10.34      4.99 o 
  -7 -11   4       47.21       55.06      8.66 o 
  -6 -11   4       24.25       21.34      3.93 o 
  -5 -11   4       29.86       35.12      7.79 o 
  -4 -11   4       49.49       59.21      5.48 o 
  -3 -11   4       92.95       92.92      5.86 o 
  -2 -11   4       40.47       44.81      6.31 o 
  -1 -11   4       10.20        9.10      1.75 o 
   0 -11   4      138.76      139.77      5.36 o 
   1 -11   4       39.78       45.66      2.80 o 
   2 -11   4      117.40      113.47      4.83 o 
   3 -11   4        0.79       -2.18      2.18 o 
   4 -11   4       46.15       54.31      4.97 o 
   5 -11   4       40.49       38.23      4.17 o 
   6 -11   4       14.82       19.66      5.34 o 
   7 -11   4       22.20       37.98      8.39 o 
  -8 -10   4        3.61        5.00      3.72 o 
  -7 -10   4        7.17       10.99      4.91 o 
  -6 -10   4       37.86       39.78      5.12 o 
  -5 -10   4       91.02      102.55      6.95 o 
  -4 -10   4       89.00       86.29      6.49 o 
  -3 -10   4      220.03      206.39      8.68 o 
  -2 -10   4      240.00      245.97      6.85 o 
  -1 -10   4      434.58      416.42     10.66 o 
   0 -10   4      165.29      172.92      6.01 o 
   1 -10   4      122.49      128.00      4.74 o 
   2 -10   4      467.33      452.14     14.27 o 
   3 -10   4      335.08      313.27      9.31 o 
   4 -10   4       83.93       75.33      5.73 o 
   5 -10   4       47.61       45.57      4.17 o 
   6 -10   4       16.87       15.37      3.62 o 
   7 -10   4       17.24       23.91      7.47 o 
  -8  -9   4        7.54       11.49      5.59 o 
  -7  -9   4       33.37       29.37      6.82 o 
  -6  -9   4       57.07       54.22      5.18 o 
  -5  -9   4        0.15        2.90      2.39 o 
  -4  -9   4      308.86      286.64     12.79 o 
  -3  -9   4      502.45      490.36     16.21 o 
  -2  -9   4       83.90       89.87      3.23 o 
  -1  -9   4      283.78      298.39      8.20 o 
   0  -9   4      139.38      133.65      7.22 o 
   1  -9   4       27.78       30.26      2.50 o 
   2  -9   4      156.90      164.04      7.28 o 
   3  -9   4      293.99      271.16      8.12 o 
   4  -9   4      107.90       94.07      5.65 o 
   5  -9   4       31.35       33.72      3.46 o 
   6  -9   4       19.84       20.49      3.35 o 
   7  -9   4        5.26        7.38      5.57 o 
  -9  -8   4       29.90       29.58      6.33 o 
  -8  -8   4        5.67        2.71      3.46 o 
  -7  -8   4       22.97       24.73      4.92 o 
  -6  -8   4       99.02       97.72      8.75 o 
  -5  -8   4       24.24       28.08      4.29 o 
  -4  -8   4      174.12      170.02      8.46 o 
  -3  -8   4      323.02      304.91     12.15 o 
  -2  -8   4      106.47      101.58      3.21 o 
  -1  -8   4        4.04        4.34      1.52 o 
   0  -8   4       84.92       84.88      3.10 o 
   1  -8   4       96.65       98.26      4.27 o 
   2  -8   4      318.51      294.19     11.26 o 
   3  -8   4      315.60      303.58     11.35 o 
   4  -8   4       55.42       52.59      3.82 o 
   5  -8   4       28.57       28.55      2.64 o 
   6  -8   4        6.99        5.56      2.89 o 
   7  -8   4       10.17       16.08      5.85 o 
   8  -8   4       23.53       35.41      8.98 o 
  -9  -7   4        1.19        2.13      2.39 o 
  -8  -7   4       32.40       29.67      4.65 o 
  -7  -7   4       64.55       69.86      5.89 o 
  -6  -7   4       66.01       65.38      5.08 o 
  -5  -7   4      259.18      278.56     22.53 o 
  -4  -7   4      352.22      332.62     12.50 o 
  -3  -7   4      208.51      223.78      8.56 o 
  -2  -7   4      134.27      127.10      6.04 o 
  -1  -7   4       52.96       51.61      3.24 o 
   0  -7   4       73.03       66.47      2.96 o 
   1  -7   4       29.32       29.91      1.93 o 
   2  -7   4      106.51       96.26      5.26 o 
   3  -7   4      243.67      234.72      8.96 o 
   4  -7   4       99.60       88.79      4.98 o 
   5  -7   4       31.18       29.74      2.60 o 
   6  -7   4       18.74       23.35      3.10 o 
   7  -7   4        5.87        4.73      2.90 o 
   8  -7   4       12.84       10.49      5.93 o 
  -9  -6   4       44.79       39.77      5.38 o 
  -8  -6   4        7.67       12.69      8.32 o 
  -7  -6   4        6.71        5.80      3.12 o 
  -6  -6   4      144.72      130.38      7.39 o 
  -5  -6   4      335.82      321.50     13.06 o 
  -4  -6   4       92.08       97.98      7.13 o 
  -3  -6   4      616.77      639.97     18.52 o 
  -2  -6   4      904.09      949.27     43.87 o 
  -1  -6   4      240.65      249.06      5.87 o 
   0  -6   4      230.88      261.58      6.42 o 
   1  -6   4      214.95      216.06      6.94 o 
   2  -6   4       87.15       75.40      3.09 o 
   3  -6   4       82.79       79.11      3.94 o 
   4  -6   4       38.57       37.65      2.61 o 
   5  -6   4       36.72       39.31      3.87 o 
   6  -6   4       15.72       17.39      2.99 o 
   7  -6   4       12.26       15.38      4.63 o 
   8  -6   4       44.54       44.08      9.43 o 
  -9  -5   4        2.29       -1.23      4.45 o 
  -8  -5   4       36.31       34.27      4.76 o 
  -7  -5   4       46.61       49.89      4.98 o 
  -6  -5   4       59.97       63.40      7.08 o 
  -5  -5   4      384.34      388.00     13.74 o 
  -4  -5   4      328.61      323.25     10.69 o 
  -3  -5   4      780.12      806.42     20.97 o 
  -2  -5   4       62.96       81.20      8.06 o 
  -1  -5   4      832.83      855.95     22.08 o 
   0  -5   4      766.00      798.27     15.38 o 
   1  -5   4       85.77       69.33      2.54 o 
   2  -5   4       34.17       42.26      3.16 o 
   3  -5   4      387.06      391.10     11.33 o 
   4  -5   4      172.04      187.77      6.13 o 
   5  -5   4       25.30       21.52      2.38 o 
   6  -5   4       67.35       60.73      3.66 o 
   7  -5   4        0.65        1.10      1.67 o 
   8  -5   4        0.41       -1.23      4.14 o 
  -9  -4   4       38.76       53.99      7.25 o 
  -8  -4   4       42.81       40.96      5.37 o 
  -7  -4   4       20.05       24.85      3.05 o 
  -6  -4   4       53.29       62.04      3.79 o 
  -5  -4   4      168.23      181.61      6.56 o 
  -4  -4   4      218.28      223.74      6.66 o 
  -3  -4   4      422.99      404.66     11.53 o 
  -2  -4   4      605.89      543.48     17.72 o 
  -1  -4   4      617.88      606.36     14.86 o 
   0  -4   4      542.41      602.59     28.26 o 
   1  -4   4      217.80      211.34      5.28 o 
   2  -4   4       42.13       43.84      5.67 o 
   3  -4   4      102.03      106.89      3.94 o 
   4  -4   4       43.38       43.15      2.81 o 
   5  -4   4        0.46        4.62      3.33 o 
   6  -4   4       56.51       64.22      3.95 o 
   7  -4   4       21.56       23.86      2.96 o 
   8  -4   4       14.77       23.74     10.06 o 
  -9  -3   4        9.00        7.32      4.46 o 
  -8  -3   4       89.56       89.73      5.90 o 
  -7  -3   4       49.56       51.19      3.83 o 
  -6  -3   4      162.49      169.67      6.38 o 
  -5  -3   4      171.02      167.29      7.98 o 
  -4  -3   4       13.72       11.22      1.71 o 
  -3  -3   4      118.61      106.94      3.63 o 
  -2  -3   4      142.27      162.88      4.91 o 
  -1  -3   4      395.58      455.76     11.31 o 
   0  -3   4      236.44      263.94      7.20 o 
   1  -3   4      408.60      407.92      8.51 o 
   2  -3   4      514.42      500.81     10.69 o 
   3  -3   4       44.64       46.72      3.89 o 
   4  -3   4      199.10      199.74      6.29 o 
   5  -3   4       65.57       67.44      5.95 o 
   6  -3   4       68.56       70.29      4.14 o 
   7  -3   4       14.19       13.80      2.52 o 
   8  -3   4       32.28       29.83      4.26 o 
 -10  -2   4       21.57       28.42      8.42 o 
  -9  -2   4       22.06       21.37      4.17 o 
  -8  -2   4      126.23      102.10     14.77 o 
  -7  -2   4       69.52       71.92      4.03 o 
  -6  -2   4       27.50       30.30      2.58 o 
  -5  -2   4      190.58      198.23      6.74 o 
  -4  -2   4      313.97      301.56      7.50 o 
  -3  -2   4      344.41      333.77     10.14 o 
  -2  -2   4     2025.72     2201.11     60.52 o 
  -1  -2   4      843.68      823.15     12.62 o 
   0  -2   4      195.40      228.15      6.23 o 
   1  -2   4      441.02      469.71     11.72 o 
   2  -2   4      139.52      147.44      4.96 o 
   3  -2   4      118.57      108.72      3.55 o 
   4  -2   4      130.57      126.57      4.51 o 
   5  -2   4       61.64       63.28      4.47 o 
   6  -2   4       59.56       65.21      4.09 o 
   7  -2   4       12.01       16.25      2.79 o 
   8  -2   4        0.38       -1.12      2.55 o 
 -10  -1   4       28.76       26.91      9.06 o 
  -9  -1   4       37.20       35.74      6.89 o 
  -8  -1   4       33.71       28.91      4.28 o 
  -7  -1   4       20.34       18.75      3.40 o 
  -6  -1   4      164.92      167.71      7.82 o 
  -5  -1   4        3.80        3.90      1.06 o 
  -4  -1   4      259.06      261.96      6.55 o 
  -3  -1   4      916.32     1021.34     17.94 o 
  -2  -1   4      143.08      138.12      3.65 o 
  -1  -1   4       89.55       93.68      2.37 o 
   0  -1   4      161.36      166.96      5.38 o 
   1  -1   4       70.70       56.26      4.71 o 
   2  -1   4      653.81      683.64     28.13 o 
   3  -1   4       68.62       65.43      2.39 o 
   4  -1   4      397.16      396.42      8.34 o 
   5  -1   4      297.56      285.14     11.00 o 
   6  -1   4       29.77       41.23      3.73 o 
   7  -1   4        5.20       15.41      4.35 o 
   8  -1   4      142.20      144.45      9.69 o 
 -10   0   4       21.08       24.00      8.75 o 
  -9   0   4        3.71       11.91      3.89 o 
  -8   0   4      161.87      161.83      9.77 o 
  -7   0   4       69.05       63.76      3.40 o 
  -6   0   4        4.69        6.98      4.03 o 
  -5   0   4       23.60       25.34      4.30 o 
  -4   0   4      151.76      132.74      5.07 o 
  -3   0   4     1066.15      949.55    108.79 o 
  -2   0   4       12.04       14.93      1.25 o 
  -1   0   4     5645.28     5523.70     70.73 o 
   0   0   4       26.40       22.58      1.17 o 
   1   0   4       39.26       42.15      3.72 o 
   2   0   4      148.18      168.73      3.45 o 
   3   0   4      118.58      115.92      2.96 o 
   4   0   4       45.87       42.17      3.83 o 
   5   0   4      159.06      145.91      5.08 o 
   6   0   4       49.78       50.01      3.29 o 
   7   0   4        9.16       11.42      2.39 o 
   8   0   4       12.48       15.84      4.13 o 
   9   0   4        1.12       -1.96      4.39 o 
 -10   1   4       28.48       33.93      9.17 o 
  -9   1   4       37.22       31.14      7.37 o 
  -8   1   4       33.41       39.23      4.41 o 
  -7   1   4       20.55       20.62      3.33 o 
  -6   1   4      162.78      150.86      6.81 o 
  -5   1   4        3.72        3.87      1.07 o 
  -4   1   4      259.87      267.32      6.04 o 
  -3   1   4      916.54      958.18     56.61 o 
  -2   1   4      150.50      152.46      3.56 o 
  -1   1   4       90.05       87.46      5.04 o 
   0   1   4      162.96      176.48      3.14 o 
   1   1   4       69.98       55.56      2.40 o 
   2   1   4      664.66      749.96     20.15 o 
   3   1   4       69.25       71.53      2.66 o 
   4   1   4      400.55      407.46      9.19 o 
   5   1   4      296.68      290.38      7.84 o 
   6   1   4       29.74       25.33      1.97 o 
   7   1   4        5.01        2.52      2.82 o 
   8   1   4      142.53      148.21      8.63 o 
   9   1   4        7.62        4.35      3.89 o 
 -10   2   4       21.63       16.70      6.32 o 
  -9   2   4       21.92       32.45      7.94 o 
  -8   2   4      127.73      116.25      7.30 o 
  -7   2   4       69.31       71.86      4.83 o 
  -6   2   4       26.90       27.17      2.91 o 
  -5   2   4      189.48      182.29      8.56 o 
  -4   2   4      312.84      283.32     11.33 o 
  -3   2   4      349.72      366.22     13.15 o 
  -2   2   4     2036.30     2161.02     40.90 o 
  -1   2   4      842.19      809.40     12.57 o 
   0   2   4      187.45      216.93      3.06 o 
   1   2   4      441.07      464.48      7.40 o 
   2   2   4      135.06      145.68      3.28 o 
   3   2   4      118.80      112.11      2.54 o 
   4   2   4      130.06      123.89      3.43 o 
   5   2   4       63.63       61.17      2.81 o 
   6   2   4       58.57       60.07      3.17 o 
   7   2   4       11.79       15.03      2.98 o 
   8   2   4        0.31       -1.45      2.36 o 
   9   2   4        6.39        8.87      4.42 o 
  -9   3   4        8.98       21.98      6.52 o 
  -8   3   4       88.77       90.03      9.62 o 
  -7   3   4       49.02       52.08      4.42 o 
  -6   3   4      160.21      163.76      7.23 o 
  -5   3   4      171.30      172.87     13.51 o 
  -4   3   4       13.09       13.42      2.69 o 
  -3   3   4      121.58      110.11      2.79 o 
  -2   3   4      135.06      154.06      4.05 o 
  -1   3   4      388.11      427.60      6.22 o 
   0   3   4      232.49      259.39      3.79 o 
   1   3   4      411.93      415.51      4.53 o 
   2   3   4      516.24      486.19     13.54 o 
   3   3   4       45.19       46.01      3.36 o 
   4   3   4      199.84      211.50      5.11 o 
   5   3   4       63.70       67.88      3.09 o 
   6   3   4       68.83       62.94      3.57 o 
   7   3   4       13.71       21.34      4.64 o 
   8   3   4       32.71       35.86      8.06 o 
  -9   4   4       38.89       53.56     10.49 o 
  -8   4   4       43.69       54.07      9.01 o 
  -7   4   4       20.12       20.91      5.68 o 
  -6   4   4       52.84       44.11      3.45 o 
  -5   4   4      170.36      184.98     11.23 o 
  -4   4   4      216.55      210.68     10.96 o 
  -3   4   4      421.84      436.05     10.44 o 
  -2   4   4      616.98      568.96      8.42 o 
  -1   4   4      620.22      602.68     10.30 o 
   0   4   4      554.06      623.34      8.43 o 
   1   4   4      224.41      224.63      3.72 o 
   2   4   4       39.73       43.01      1.66 o 
   3   4   4      100.92       96.81      2.87 o 
   4   4   4       44.44       44.65      2.18 o 
   5   4   4        0.68        2.35      1.43 o 
   6   4   4       55.82       59.16      3.58 o 
   7   4   4       21.28       22.14      3.98 o 
   8   4   4       13.99        9.85      6.68 o 
  -9   5   4        2.35       -0.70      2.63 o 
  -8   5   4       36.08       38.17      5.85 o 
  -7   5   4       46.12       51.56      5.59 o 
  -6   5   4       59.15       61.04      5.44 o 
  -5   5   4      380.13      375.49     10.27 o 
  -4   5   4      330.21      336.43      8.43 o 
  -3   5   4      779.77      810.56     11.28 o 
  -2   5   4       59.90       69.37      1.97 o 
  -1   5   4      844.74      882.36     19.15 o 
   0   5   4      778.92      888.19     44.41 o 
   1   5   4       87.71       76.02      2.24 o 
   2   5   4       35.57       41.07      1.61 o 
   3   5   4      387.16      371.15      7.60 o 
   4   5   4      172.53      176.26      5.63 o 
   5   5   4       26.66       21.01      2.26 o 
   6   5   4       68.41       63.06      3.79 o 
   7   5   4        0.81        5.32      2.70 o 
   8   5   4        0.41        4.73      4.62 o 
  -9   6   4       45.18       54.47      7.49 o 
  -8   6   4        7.91       13.05      3.60 o 
  -7   6   4        6.21       10.07      5.89 o 
  -6   6   4      144.08      151.52      8.69 o 
  -5   6   4      340.76      338.13      8.97 o 
  -4   6   4       93.21      100.27      4.73 o 
  -3   6   4      620.59      617.80      8.89 o 
  -2   6   4      893.29      912.21     13.31 o 
  -1   6   4      237.19      235.53      7.99 o 
   0   6   4      225.72      261.18      5.91 o 
   1   6   4      206.93      196.36      5.63 o 
   2   6   4       91.30       83.23      2.83 o 
   3   6   4       82.79       84.48      6.06 o 
   4   6   4       38.41       35.88      2.56 o 
   5   6   4       35.72       30.39      2.58 o 
   6   6   4       15.40       18.39      2.51 o 
   7   6   4       12.19       14.34      3.28 o 
   8   6   4       45.11       57.42     10.77 o 
  -9   7   4        1.18       -2.06      4.88 o 
  -8   7   4       31.82       42.34      6.98 o 
  -7   7   4       64.57       69.64      7.08 o 
  -6   7   4       65.54       75.24      6.29 o 
  -5   7   4      259.16      238.57      7.09 o 
  -4   7   4      353.76      311.62      7.82 o 
  -3   7   4      205.94      224.21      6.28 o 
  -2   7   4      135.89      132.53      5.33 o 
  -1   7   4       54.92       51.44      2.39 o 
   0   7   4       69.89       64.98      3.51 o 
   1   7   4       29.41       28.74      1.96 o 
   2   7   4      102.62       98.79      3.34 o 
   3   7   4      242.14      221.91      6.30 o 
   4   7   4      101.84       93.03      9.84 o 
   5   7   4       32.33       30.20      4.95 o 
   6   7   4       19.75       14.48      3.38 o 
   7   7   4        5.53        7.15      7.22 o 
   8   7   4       12.73        8.06      6.88 o 
  -9   8   4       29.95       35.85      6.90 o 
  -8   8   4        5.86        6.24      3.75 o 
  -7   8   4       22.36       31.61      5.21 o 
  -6   8   4       99.19       93.59      6.60 o 
  -5   8   4       26.00       31.56      6.55 o 
  -4   8   4      173.74      156.91      4.87 o 
  -3   8   4      317.33      326.10      7.94 o 
  -2   8   4      106.17      102.97      3.84 o 
  -1   8   4        4.40        4.88      2.09 o 
   0   8   4       88.24       89.80      3.43 o 
   1   8   4       99.85       84.45     11.51 o 
   2   8   4      317.84      312.50      8.00 o 
   3   8   4      316.83      306.99      8.47 o 
   4   8   4       52.92       48.71      6.27 o 
   5   8   4       27.99       22.62      2.70 o 
   6   8   4        6.76       11.81      3.42 o 
   7   8   4       10.06        7.36      3.97 o 
   8   8   4       23.86       25.90      6.74 o 
  -8   9   4        7.65       10.31      3.84 o 
  -7   9   4       34.01       35.45      5.56 o 
  -6   9   4       56.26       67.97      8.94 o 
  -5   9   4        0.20       -0.31      2.00 o 
  -4   9   4      307.56      295.89     12.94 o 
  -3   9   4      508.21      501.98     11.05 o 
  -2   9   4       81.54       79.74      3.41 o 
  -1   9   4      290.65      303.23     11.62 o 
   0   9   4      140.80      141.38      4.94 o 
   1   9   4       28.29       32.78      3.28 o 
   2   9   4      160.22      142.46      8.22 o 
   3   9   4      293.00      293.59      8.74 o 
   4   9   4      110.48      104.98      6.12 o 
   5   9   4       31.02       31.02      6.84 o 
   6   9   4       21.17       30.32     10.00 o 
   7   9   4        5.37        7.55      3.97 o 
  -8  10   4        3.87        7.77      4.29 o 
  -7  10   4        7.08        8.54      3.59 o 
  -6  10   4       37.97       28.27      5.26 o 
  -5  10   4       91.10       97.36      6.72 o 
  -4  10   4       90.12       81.45     11.08 o 
  -3  10   4      219.96      214.33     12.22 o 
  -2  10   4      235.48      228.15      6.59 o 
  -1  10   4      431.55      415.17     13.53 o 
   0  10   4      167.47      166.88      5.89 o 
   1  10   4      118.40      125.99      5.93 o 
   2  10   4      468.02      395.48     69.41 o 
   3  10   4      337.47      329.42     14.18 o 
   4  10   4       83.12       90.11      6.78 o 
   5  10   4       47.38       45.21     10.41 o 
   6  10   4       16.85       25.91     12.59 o 
   7  10   4       16.90       17.67      4.47 o 
  -8  11   4        7.34       11.90      5.03 o 
  -7  11   4       47.49       45.26     11.86 o 
  -6  11   4       23.93       20.28      3.87 o 
  -5  11   4       29.65       34.55      4.40 o 
  -4  11   4       49.41       44.92      8.06 o 
  -3  11   4       90.06       90.85      8.36 o 
  -2  11   4       38.97       43.58      3.46 o 
  -1  11   4        9.25        7.82      2.33 o 
   0  11   4      134.39      117.72      5.28 o 
   1  11   4       37.44       31.95      3.26 o 
   2  11   4      114.23      112.67      5.28 o 
   3  11   4        0.55       -1.45      1.78 o 
   4  11   4       46.90       47.61      8.18 o 
   5  11   4       40.19       43.93      6.62 o 
   6  11   4       14.98       30.56      5.89 o 
   7  11   4       22.24       16.86      5.89 o 
  -7  12   4        8.43        4.39      3.74 o 
  -6  12   4        3.97        1.93      3.03 o 
  -5  12   4        6.16       10.27      3.86 o 
  -4  12   4       79.08       81.11      7.11 o 
  -3  12   4       54.14       52.52      5.82 o 
  -2  12   4       98.73       99.39      4.29 o 
  -1  12   4      351.68      343.85     10.29 o 
   0  12   4      128.70      131.55      6.08 o 
   1  12   4      257.27      271.37      9.26 o 
   2  12   4      107.08      108.77      7.46 o 
   3  12   4      202.85      197.54      8.26 o 
   4  12   4        2.40        1.13      2.11 o 
   5  12   4       11.75       15.27      4.54 o 
   6  12   4       27.81       29.03      6.48 o 
  -7  13   4       18.17       15.95      5.85 o 
  -6  13   4       41.61       54.82     12.03 o 
  -5  13   4        6.77       13.44      6.68 o 
  -4  13   4       36.51       38.19      5.69 o 
  -3  13   4       53.56       48.76      4.52 o 
  -2  13   4      270.09      277.51     14.42 o 
  -1  13   4       62.23       60.81      3.64 o 
   0  13   4      268.48      273.61      9.41 o 
   1  13   4      261.75      264.86      9.78 o 
   2  13   4       79.36       91.50      5.75 o 
   3  13   4       49.99       57.20      5.19 o 
   4  13   4        8.35        5.89      3.16 o 
   5  13   4       33.18       41.04      6.43 o 
   6  13   4       13.17       17.33      8.10 o 
  -6  14   4       11.74        6.88      5.44 o 
  -5  14   4        6.98       11.48      4.83 o 
  -4  14   4        7.10        3.74      5.37 o 
  -3  14   4        0.31        3.81      6.32 o 
  -2  14   4       16.35       17.57      3.71 o 
  -1  14   4       10.35       10.04      3.81 o 
   0  14   4       77.14       74.75      4.53 o 
   1  14   4       21.70       27.02      3.35 o 
   2  14   4       16.14       19.90      3.33 o 
   3  14   4       19.93       22.29      5.18 o 
   4  14   4        1.84        1.57      2.28 o 
   5  14   4        2.26        3.22      3.99 o 
  -6  15   4       77.12       96.04     14.92 o 
  -5  15   4        2.44        6.52      4.10 o 
  -4  15   4       20.44       20.45      5.54 o 
  -3  15   4       72.54       85.89      9.19 o 
  -2  15   4       24.06       23.90      4.46 o 
  -1  15   4       23.31       17.99      3.84 o 
   0  15   4       40.99       38.09      3.91 o 
   1  15   4       43.22       36.43      6.35 o 
   2  15   4       10.95        9.36      2.90 o 
   3  15   4        1.18        0.89      1.80 o 
   4  15   4        4.57        7.04      4.30 o 
   5  15   4       57.69       43.53     23.06 o 
  -5  16   4        8.31        8.96      5.33 o 
  -4  16   4       56.33       64.30      8.85 o 
  -3  16   4       14.83       16.14      7.78 o 
  -2  16   4        3.69       -0.50      3.94 o 
  -1  16   4       20.12       22.22      4.73 o 
   0  16   4       74.98       88.23     13.19 o 
   1  16   4        4.36        3.47      2.49 o 
   2  16   4       12.34       29.61     13.82 o 
   3  16   4       22.66       40.06     15.34 o 
   4  16   4        3.39       -0.22      5.57 o 
  -4  17   4       16.47       18.50     11.34 o 
  -3  17   4       10.81       16.84      5.87 o 
  -2  17   4       37.65       43.98      6.91 o 
  -1  17   4       17.29       22.82      5.53 o 
   0  17   4       29.86       58.55      6.91 o 
   1  17   4       10.15       17.31     14.17 o 
   2  17   4        2.74        5.76      3.76 o 
   3  17   4        3.42       -2.74      5.45 o 
  -3  18   4        0.03       -2.49      4.81 o 
  -2  18   4       24.25       33.35      5.67 o 
  -1  18   4       30.39       31.25      7.68 o 
   0  18   4       20.23       23.49      9.26 o 
   1  18   4       59.13       57.18      7.71 o 
   2  18   4        1.06        3.80      5.99 o 
  -3 -17   5        6.45        6.06      3.61 o 
  -2 -17   5       20.32       27.24      8.14 o 
  -1 -17   5       37.99       42.96      9.45 o 
   0 -17   5       36.56       40.11      9.31 o 
   1 -17   5       19.87       18.94      7.22 o 
   2 -17   5        7.48        5.25      3.65 o 
  -4 -16   5       10.21        9.08      4.80 o 
  -3 -16   5       10.11       17.41      4.20 o 
  -2 -16   5       46.64       40.97     10.82 o 
  -1 -16   5        5.61        8.20      3.73 o 
   0 -16   5       21.95       26.46      7.02 o 
   1 -16   5       25.93       27.38      7.89 o 
   2 -16   5        0.28        4.21      3.19 o 
   3 -16   5        2.98        2.21      4.95 o 
  -5 -15   5       47.71       50.42      6.20 o 
  -4 -15   5       25.34       24.59      5.76 o 
  -3 -15   5        2.90        2.73      3.12 o 
  -2 -15   5       30.73       37.22      5.50 o 
  -1 -15   5       46.58       35.85      5.54 o 
   0 -15   5       54.60       58.43      6.49 o 
   1 -15   5        2.84        5.47      5.76 o 
   2 -15   5        4.94        1.97      2.41 o 
   3 -15   5       17.00       12.02      3.35 o 
   4 -15   5        0.85       -4.56      4.56 o 
  -6 -14   5       19.20       28.05      6.09 o 
  -5 -14   5        8.08        6.92      4.28 o 
  -4 -14   5       53.85       64.56     10.13 o 
  -3 -14   5        9.20       11.76      5.33 o 
  -2 -14   5       16.90       17.00      4.24 o 
  -1 -14   5        1.14       -1.44      1.95 o 
   0 -14   5       15.02       16.43      2.77 o 
   1 -14   5       35.85       42.75      3.48 o 
   2 -14   5        3.70        3.34      3.11 o 
   3 -14   5       16.09       14.01      3.28 o 
   4 -14   5        6.79        3.10      3.00 o 
   5 -14   5       35.15       36.00      7.13 o 
  -7 -13   5        5.50        4.11      6.13 o 
  -6 -13   5        4.63        3.04      3.26 o 
  -5 -13   5       24.89       33.05      4.88 o 
  -4 -13   5       83.84       84.86      7.63 o 
  -3 -13   5       35.30       33.04      4.40 o 
  -2 -13   5       80.42       88.19      6.79 o 
  -1 -13   5      155.66      135.43      5.96 o 
   0 -13   5      111.69      116.96      5.94 o 
   1 -13   5       16.44       12.91      2.74 o 
   2 -13   5       18.90       17.15      3.87 o 
   3 -13   5       35.42       29.36      4.69 o 
   4 -13   5        8.37        5.20      3.26 o 
   5 -13   5       13.63       11.58      6.27 o 
  -7 -12   5       35.80       41.35      7.23 o 
  -6 -12   5       22.66       24.26      4.50 o 
  -5 -12   5        2.44        2.18      3.54 o 
  -4 -12   5       23.51       28.49      3.94 o 
  -3 -12   5       26.47       37.85      4.73 o 
  -2 -12   5      142.53      148.59      8.85 o 
  -1 -12   5       48.89       43.19      3.46 o 
   0 -12   5       79.54       79.65      4.62 o 
   1 -12   5      136.72      143.41      6.33 o 
   2 -12   5       37.24       39.17      7.29 o 
   3 -12   5       12.23       12.62      2.79 o 
   4 -12   5       34.32       31.61      3.98 o 
   5 -12   5       27.75       32.09      5.17 o 
   6 -12   5       27.73       21.84      8.59 o 
  -7 -11   5       18.56       15.84      6.42 o 
  -6 -11   5       24.27       32.38      5.80 o 
  -5 -11   5       20.98       19.31      3.86 o 
  -4 -11   5       49.25       56.99      5.82 o 
  -3 -11   5        9.68       10.79      4.46 o 
  -2 -11   5       34.72       40.80      3.07 o 
  -1 -11   5       84.98       79.96      4.16 o 
   0 -11   5       52.02       52.72      3.82 o 
   1 -11   5       16.08       15.57      2.53 o 
   2 -11   5        6.33        4.96      2.15 o 
   3 -11   5      128.35      129.55      5.90 o 
   4 -11   5       22.81       28.11      4.01 o 
   5 -11   5       31.40       26.05      3.90 o 
   6 -11   5        7.18        6.68      5.54 o 
  -8 -10   5        9.04       13.99      4.71 o 
  -7 -10   5       25.66       23.73      4.49 o 
  -6 -10   5       16.27       18.74      3.27 o 
  -5 -10   5      102.98      105.97      8.04 o 
  -4 -10   5       45.14       37.19      5.07 o 
  -3 -10   5      206.23      215.26     10.61 o 
  -2 -10   5       20.43       31.73      9.99 o 
  -1 -10   5      141.49      138.69      9.12 o 
   0 -10   5      428.86      439.82     12.49 o 
   1 -10   5      210.71      209.25      7.70 o 
   2 -10   5      145.40      146.90      6.16 o 
   3 -10   5       26.67       24.16      3.83 o 
   4 -10   5       68.67       61.47      7.45 o 
   5 -10   5       25.95       21.38      3.59 o 
   6 -10   5       26.07       37.45      7.57 o 
   7 -10   5        6.22        5.37      5.71 o 
  -8  -9   5        2.79       -0.60      4.36 o 
  -7  -9   5        4.51        5.87      3.04 o 
  -6  -9   5       37.04       34.20      4.33 o 
  -5  -9   5       76.85       73.13      5.66 o 
  -4  -9   5       46.10       48.53      5.47 o 
  -3  -9   5       71.73       63.15      5.72 o 
  -2  -9   5       68.28       80.65      5.80 o 
  -1  -9   5      113.74      121.93      4.62 o 
   0  -9   5       75.73       75.99      3.55 o 
   1  -9   5       49.85       57.42      3.12 o 
   2  -9   5      109.97      105.20      5.87 o 
   3  -9   5       57.51       59.80      5.58 o 
   4  -9   5       65.46       69.47      5.76 o 
   5  -9   5       36.90       34.34      4.56 o 
   6  -9   5        5.50       11.54      5.09 o 
   7  -9   5        1.64       -2.52      4.20 o 
  -8  -8   5        4.75        0.74      3.55 o 
  -7  -8   5       13.76       20.23      4.46 o 
  -6  -8   5       11.73        9.27      5.44 o 
  -5  -8   5      352.90      347.18     15.33 o 
  -4  -8   5      539.64      534.95     18.28 o 
  -3  -8   5       15.39       16.46      3.59 o 
  -2  -8   5      251.40      260.35     10.07 o 
  -1  -8   5      114.21      121.66      8.33 o 
   0  -8   5      262.52      252.43      7.63 o 
   1  -8   5       24.02       23.21      2.53 o 
   2  -8   5      407.94      385.80     17.03 o 
   3  -8   5       38.82       47.39      4.28 o 
   4  -8   5       25.13       24.86      2.30 o 
   5  -8   5       52.52       64.56      7.05 o 
   6  -8   5        4.53        5.00      2.63 o 
   7  -8   5        1.97        2.41      4.36 o 
  -9  -7   5       32.48       36.87      9.79 o 
  -8  -7   5       12.72       12.04      8.50 o 
  -7  -7   5       32.53       46.50      5.59 o 
  -6  -7   5      142.69      147.22     12.39 o 
  -5  -7   5      220.69      228.00     10.81 o 
  -4  -7   5      164.54      174.15     16.38 o 
  -3  -7   5      596.74      636.07     22.17 o 
  -2  -7   5      144.03      131.56      6.32 o 
  -1  -7   5        0.03        2.34      1.92 o 
   0  -7   5       60.04       62.35      3.37 o 
   1  -7   5       91.86       78.38      3.85 o 
   2  -7   5      174.92      168.06      6.01 o 
   3  -7   5       17.65       18.91      2.41 o 
   4  -7   5       66.84       72.53      4.01 o 
   5  -7   5       49.17       51.87      4.09 o 
   6  -7   5        0.64        1.13      2.54 o 
   7  -7   5        8.38       13.18      3.48 o 
  -9  -6   5        0.92       -3.61      3.94 o 
  -8  -6   5       22.91       22.72      4.56 o 
  -7  -6   5       46.77       44.80      4.90 o 
  -6  -6   5       13.20       23.35      6.94 o 
  -5  -6   5       35.82       30.98      6.35 o 
  -4  -6   5      252.17      246.24     10.72 o 
  -3  -6   5      208.45      196.50     11.59 o 
  -2  -6   5       67.53       70.25      4.70 o 
  -1  -6   5      110.14      108.99      6.07 o 
   0  -6   5      146.03      133.61      4.22 o 
   1  -6   5      157.09      159.91      5.49 o 
   2  -6   5      119.92      109.51      4.00 o 
   3  -6   5      111.54       99.17      4.28 o 
   4  -6   5      123.17      118.20      6.36 o 
   5  -6   5       10.72       12.41      3.66 o 
   6  -6   5       35.86       35.06      3.89 o 
   7  -6   5       19.59       21.81      4.37 o 
   8  -6   5        0.34        3.02      4.42 o 
  -9  -5   5       22.38       24.87      8.48 o 
  -8  -5   5       21.64       17.32      4.23 o 
  -7  -5   5      107.35      107.47     12.11 o 
  -6  -5   5       94.79       87.32     15.94 o 
  -5  -5   5      130.05      131.36      6.66 o 
  -4  -5   5      109.25      118.89      6.48 o 
  -3  -5   5      230.35      236.83      9.55 o 
  -2  -5   5     1208.65     1212.16     45.68 o 
  -1  -5   5       31.18       35.34      3.27 o 
   0  -5   5      158.11      176.13      7.11 o 
   1  -5   5      311.94      305.90      8.10 o 
   2  -5   5      178.55      190.55      6.33 o 
   3  -5   5      104.83      112.15      4.43 o 
   4  -5   5      165.79      154.53      6.11 o 
   5  -5   5       17.89       18.04      2.47 o 
   6  -5   5       15.97       20.95      2.94 o 
   7  -5   5        7.19        4.53      3.13 o 
   8  -5   5       12.05       12.20      6.94 o 
  -9  -4   5        3.29       -1.47      3.53 o 
  -8  -4   5       67.37       72.53      7.02 o 
  -7  -4   5       33.89       37.18      3.93 o 
  -6  -4   5       68.07       70.63      4.54 o 
  -5  -4   5      284.96      294.28      9.57 o 
  -4  -4   5      111.16      115.28      4.81 o 
  -3  -4   5      373.03      393.71     12.37 o 
  -2  -4   5      609.83      579.09     15.97 o 
  -1  -4   5       44.30       50.00      3.19 o 
   0  -4   5        0.98        1.48      1.51 o 
   1  -4   5      578.02      537.85     15.05 o 
   2  -4   5        9.10       10.56      2.24 o 
   3  -4   5       83.99       89.91      3.67 o 
   4  -4   5       36.06       35.52      2.56 o 
   5  -4   5       13.15       16.33      2.14 o 
   6  -4   5       48.64       47.48      3.41 o 
   7  -4   5        1.02        1.92      2.25 o 
   8  -4   5        6.88        1.90      4.81 o 
  -9  -3   5        0.53       -1.66      2.59 o 
  -8  -3   5       86.95       82.24      5.48 o 
  -7  -3   5       18.26       18.09      2.95 o 
  -6  -3   5        9.42        7.77      2.35 o 
  -5  -3   5      179.00      172.15      6.47 o 
  -4  -3   5      413.34      435.67     11.18 o 
  -3  -3   5      403.65      410.27     10.02 o 
  -2  -3   5      862.84      884.05     17.03 o 
  -1  -3   5      383.69      395.66     11.83 o 
   0  -3   5      173.80      191.80      6.53 o 
   1  -3   5      710.41      678.02     17.34 o 
   2  -3   5       54.48       63.30      4.01 o 
   3  -3   5      329.14      325.58     15.94 o 
   4  -3   5       83.81       85.77      4.09 o 
   5  -3   5       53.97       53.93      4.21 o 
   6  -3   5       68.91       65.63      5.42 o 
   7  -3   5       14.18       15.87      3.68 o 
   8  -3   5       34.22       42.32      7.38 o 
  -9  -2   5       32.80       39.27      7.80 o 
  -8  -2   5       49.86       56.74      5.30 o 
  -7  -2   5       64.23       63.74      6.73 o 
  -6  -2   5      122.68      133.37      5.48 o 
  -5  -2   5       51.75       55.63      3.12 o 
  -4  -2   5      155.66      159.36      5.42 o 
  -3  -2   5      607.30      604.23     13.13 o 
  -2  -2   5      181.65      179.55      4.90 o 
  -1  -2   5      167.95      168.41      6.33 o 
   0  -2   5      273.84      320.26      9.82 o 
   1  -2   5      223.96      218.92      7.39 o 
   2  -2   5      139.98      150.29     15.12 o 
   3  -2   5       83.12       83.69      6.57 o 
   4  -2   5       40.21       40.82      3.69 o 
   5  -2   5      155.30      160.33      8.15 o 
   6  -2   5        2.20       -1.98      1.99 o 
   7  -2   5       38.52       44.92      8.00 o 
   8  -2   5       40.34       40.49      7.06 o 
  -9  -1   5        3.16        5.22      3.66 o 
  -8  -1   5       81.78       90.37      6.72 o 
  -7  -1   5       50.18       43.14      4.05 o 
  -6  -1   5       29.64       34.81      4.05 o 
  -5  -1   5       81.01       86.21      8.23 o 
  -4  -1   5      236.35      242.19      6.76 o 
  -3  -1   5      245.19      239.77      6.35 o 
  -2  -1   5      116.66      133.90      4.02 o 
  -1  -1   5     1709.55     1793.39     27.48 o 
   0  -1   5        9.86       10.17      0.61 o 
   1  -1   5      118.82      114.31      5.02 o 
   2  -1   5      194.60      187.79      6.96 o 
   3  -1   5      468.91      457.20     14.90 o 
   4  -1   5       80.97       82.23      5.23 o 
   5  -1   5      111.73      108.02      5.96 o 
   6  -1   5       26.89       31.95      5.33 o 
   7  -1   5       16.38       13.76      5.54 o 
   8  -1   5       16.67        8.53      6.41 o 
  -9   0   5       18.49       23.66      7.26 o 
  -8   0   5        0.21       -2.03      2.07 o 
  -7   0   5        9.44       10.93      5.09 o 
  -6   0   5      410.24      408.67     11.03 o 
  -5   0   5       44.52       46.19      3.66 o 
  -4   0   5      313.17      289.42      9.50 o 
  -3   0   5      592.41      581.93     22.72 o 
  -2   0   5       28.16       26.42      1.77 o 
  -1   0   5      291.61      298.33      6.27 o 
   0   0   5        9.99        7.21      1.01 o 
   1   0   5      473.75      430.86     12.29 o 
   2   0   5       36.73       41.36      3.27 o 
   3   0   5      228.86      208.44      7.41 o 
   4   0   5       90.52       79.19      4.60 o 
   5   0   5      106.85       94.48      6.29 o 
   6   0   5        9.93        7.43      2.91 o 
   7   0   5       16.39       14.37      7.52 o 
   8   0   5       26.42       28.71      5.39 o 
  -9   1   5        3.18        9.86     11.27 o 
  -8   1   5       81.43       83.53      7.07 o 
  -7   1   5       51.14       47.89      5.73 o 
  -6   1   5       30.02       29.45      2.27 o 
  -5   1   5       84.28       86.67      4.23 o 
  -4   1   5      235.17      247.65      6.24 o 
  -3   1   5      240.76      235.02      9.12 o 
  -2   1   5      119.96      131.28      4.14 o 
  -1   1   5     1712.47     1802.87     28.29 o 
   0   1   5       11.03       10.87      2.63 o 
   1   1   5      119.73      110.05      3.29 o 
   2   1   5      195.03      175.21     11.99 o 
   3   1   5      468.38      492.55      9.81 o 
   4   1   5       80.08       74.83      3.26 o 
   5   1   5      113.32      109.33      5.94 o 
   6   1   5       26.42       19.28      4.01 o 
   7   1   5       16.53       18.17      4.15 o 
   8   1   5       16.25       13.62      4.29 o 
  -9   2   5       32.67       54.43      9.73 o 
  -8   2   5       49.32       41.32      4.88 o 
  -7   2   5       63.94       63.35      5.47 o 
  -6   2   5      122.61      135.78      9.55 o 
  -5   2   5       54.02       58.27      3.60 o 
  -4   2   5      156.63      164.40      4.88 o 
  -3   2   5      604.53      597.14     16.05 o 
  -2   2   5      178.53      171.66      5.37 o 
  -1   2   5      169.90      162.23      3.92 o 
   0   2   5      280.61      331.14      4.23 o 
   1   2   5      223.13      227.48      4.58 o 
   2   2   5      143.87      145.11      4.13 o 
   3   2   5       84.66       80.41      4.45 o 
   4   2   5       41.19       31.22      2.39 o 
   5   2   5      152.28      155.10      5.67 o 
   6   2   5        2.29        1.83      2.17 o 
   7   2   5       38.15       49.27      9.20 o 
   8   2   5       40.32       46.48      6.37 o 
  -9   3   5        0.67        1.26      4.48 o 
  -8   3   5       86.93       78.50      6.59 o 
  -7   3   5       17.41       22.14      3.44 o 
  -6   3   5        8.70       10.18      2.62 o 
  -5   3   5      175.19      182.74     11.06 o 
  -4   3   5      411.06      433.92      9.09 o 
  -3   3   5      403.21      413.55      8.69 o 
  -2   3   5      864.40      875.95     20.52 o 
  -1   3   5      388.84      407.41      6.54 o 
   0   3   5      168.56      183.87      6.80 o 
   1   3   5      710.42      689.09     12.47 o 
   2   3   5       55.04       55.68      2.30 o 
   3   3   5      329.49      312.72      7.76 o 
   4   3   5       84.67       84.45      4.69 o 
   5   3   5       55.15       53.20      8.41 o 
   6   3   5       70.45       70.14     11.08 o 
   7   3   5       15.10       19.27      3.60 o 
   8   3   5       34.34       31.99      7.93 o 
  -9   4   5        3.49        6.52      3.55 o 
  -8   4   5       67.53       63.74     10.85 o 
  -7   4   5       33.42       40.97      8.53 o 
  -6   4   5       66.83       67.27      4.80 o 
  -5   4   5      284.61      284.17     10.15 o 
  -4   4   5      111.15      112.45      3.33 o 
  -3   4   5      376.36      385.24      7.93 o 
  -2   4   5      609.58      542.99     28.83 o 
  -1   4   5       44.30       49.72      1.72 o 
   0   4   5        1.42        5.95      1.07 o 
   1   4   5      577.08      537.50     10.74 o 
   2   4   5        7.77       10.70      1.71 o 
   3   4   5       84.66       83.10      4.52 o 
   4   4   5       35.68       39.99      9.19 o 
   5   4   5       13.19       12.14      4.95 o 
   6   4   5       46.36       55.14      4.74 o 
   7   4   5        0.96        7.94      4.73 o 
   8   4   5        6.75        7.74      3.41 o 
  -9   5   5       21.67       32.98      6.32 o 
  -8   5   5       21.56       22.51      4.19 o 
  -7   5   5      106.97       93.11     11.66 o 
  -6   5   5       93.92       96.30      5.38 o 
  -5   5   5      131.51      129.29      5.45 o 
  -4   5   5      108.22      117.05      5.45 o 
  -3   5   5      230.67      231.36      4.93 o 
  -2   5   5     1214.00     1198.25     22.29 o 
  -1   5   5       31.79       31.68      1.53 o 
   0   5   5      153.77      177.60      3.66 o 
   1   5   5      313.43      309.98      5.52 o 
   2   5   5      182.57      188.87      6.61 o 
   3   5   5      104.55      107.98      4.92 o 
   4   5   5      167.46      175.63      8.42 o 
   5   5   5       18.48       14.45      2.96 o 
   6   5   5       16.00       16.52      3.75 o 
   7   5   5        6.65        3.75      3.52 o 
   8   5   5       13.15       18.66      5.37 o 
  -9   6   5        0.86       -2.94      2.94 o 
  -8   6   5       23.36       19.11      4.89 o 
  -7   6   5       48.74       45.00      5.81 o 
  -6   6   5       13.15       12.72      2.63 o 
  -5   6   5       34.16       35.50      3.68 o 
  -4   6   5      247.55      239.73      7.02 o 
  -3   6   5      207.53      185.58      4.50 o 
  -2   6   5       69.63       70.07      2.35 o 
  -1   6   5      110.72      104.72      3.00 o 
   0   6   5      145.60      133.28      3.74 o 
   1   6   5      156.55      161.02      4.07 o 
   2   6   5      116.41      102.92      5.19 o 
   3   6   5      111.52      110.10      5.31 o 
   4   6   5      123.62      116.50     12.99 o 
   5   6   5       11.45       13.90      2.98 o 
   6   6   5       36.57       37.26      4.74 o 
   7   6   5       19.38       19.41      7.19 o 
   8   6   5        0.39       -4.31      4.70 o 
  -9   7   5       32.71       34.46      7.23 o 
  -8   7   5       12.48        5.38      3.47 o 
  -7   7   5       33.35       37.63      6.46 o 
  -6   7   5      144.21      145.27      9.43 o 
  -5   7   5      220.29      196.66      6.65 o 
  -4   7   5      165.15      162.98      5.72 o 
  -3   7   5      600.06      600.04     15.52 o 
  -2   7   5      143.09      139.16      3.67 o 
  -1   7   5        0.04        1.32      1.23 o 
   0   7   5       60.36       66.21      3.90 o 
   1   7   5       92.44       85.75      2.85 o 
   2   7   5      177.32      165.52      4.75 o 
   3   7   5       18.26       19.22      4.13 o 
   4   7   5       67.92       62.99      4.60 o 
   5   7   5       48.11       47.60      7.94 o 
   6   7   5        0.64        3.80      2.95 o 
   7   7   5        8.30        0.76      4.17 o 
  -8   8   5        4.79        7.69      5.13 o 
  -7   8   5       12.95       21.15      7.58 o 
  -6   8   5       11.69       13.25      3.64 o 
  -5   8   5      348.00      330.85     15.12 o 
  -4   8   5      536.67      516.00     12.69 o 
  -3   8   5       16.25       24.04      3.71 o 
  -2   8   5      252.41      246.43      5.53 o 
  -1   8   5      112.35      117.10      4.32 o 
   0   8   5      257.49      264.99      7.07 o 
   1   8   5       23.67       27.38      2.76 o 
   2   8   5      404.58      401.45      9.81 o 
   3   8   5       38.59       42.29      3.87 o 
   4   8   5       25.51       23.56      3.87 o 
   5   8   5       52.90       51.32      5.29 o 
   6   8   5        4.97        8.05      8.39 o 
   7   8   5        1.99       -0.48      4.73 o 
  -8   9   5        2.68        7.41      3.82 o 
  -7   9   5        4.11       11.54      9.48 o 
  -6   9   5       37.04       29.15      4.31 o 
  -5   9   5       79.00       68.86      5.54 o 
  -4   9   5       45.06       49.64      5.10 o 
  -3   9   5       75.16       71.16      3.21 o 
  -2   9   5       67.47       72.03      2.62 o 
  -1   9   5      115.87      117.58     10.34 o 
   0   9   5       76.89       80.24      6.75 o 
   1   9   5       49.56       62.46      3.58 o 
   2   9   5      110.84      112.58      4.56 o 
   3   9   5       58.15       51.49      4.33 o 
   4   9   5       65.61       70.36      8.82 o 
   5   9   5       36.67       39.73     18.25 o 
   6   9   5        5.52       10.36      4.27 o 
   7   9   5        1.69        1.87      4.48 o 
  -8  10   5        9.41        9.52      3.97 o 
  -7  10   5       26.32       22.12      5.47 o 
  -6  10   5       16.91       15.09      3.69 o 
  -5  10   5      104.02      106.68      7.33 o 
  -4  10   5       44.32       43.80      4.99 o 
  -3  10   5      205.53      194.97      6.60 o 
  -2  10   5       20.19       17.50      1.83 o 
  -1  10   5      140.36      140.96      5.36 o 
   0  10   5      425.73      424.84     11.21 o 
   1  10   5      212.30      227.16      9.48 o 
   2  10   5      145.41      146.87      5.71 o 
   3  10   5       25.56       29.31      4.03 o 
   4  10   5       68.47       72.48      6.33 o 
   5  10   5       26.21       19.92      4.47 o 
   6  10   5       26.52       28.15      6.13 o 
   7  10   5        6.45        3.64      4.17 o 
  -7  11   5       18.07       20.08      4.85 o 
  -6  11   5       24.41       22.14      4.46 o 
  -5  11   5       20.53       24.73      4.59 o 
  -4  11   5       49.09       44.17      5.61 o 
  -3  11   5        8.86        5.37      3.15 o 
  -2  11   5       32.91       38.76      2.96 o 
  -1  11   5       83.56       79.49      5.64 o 
   0  11   5       52.90       57.09      4.81 o 
   1  11   5       16.93       16.27      3.18 o 
   2  11   5        5.63        7.37      1.98 o 
   3  11   5      128.37      129.14      8.38 o 
   4  11   5       22.68       41.61      5.26 o 
   5  11   5       31.59       24.70      4.99 o 
   6  11   5        7.33        4.01      4.25 o 
  -7  12   5       36.11       46.49      7.33 o 
  -6  12   5       22.29       30.71      4.64 o 
  -5  12   5        2.22        5.50      2.81 o 
  -4  12   5       23.47       19.63      4.69 o 
  -3  12   5       27.93       25.21      4.75 o 
  -2  12   5      144.88      142.80     14.73 o 
  -1  12   5       48.88       47.62      3.47 o 
   0  12   5       79.96       78.10      4.53 o 
   1  12   5      139.61      128.40      5.97 o 
   2  12   5       37.58       42.17      7.03 o 
   3  12   5       11.66       10.37      5.57 o 
   4  12   5       34.73       29.15      5.32 o 
   5  12   5       27.04       34.29      4.43 o 
   6  12   5       27.63       31.27      8.81 o 
  -6  13   5        4.49        6.46      3.43 o 
  -5  13   5       24.48       22.85      3.88 o 
  -4  13   5       82.60       78.48      6.86 o 
  -3  13   5       36.18       37.38      5.34 o 
  -2  13   5       79.28       65.30      6.92 o 
  -1  13   5      154.85      144.84      6.36 o 
   0  13   5      111.44      114.14      5.81 o 
   1  13   5       16.09       17.17      2.49 o 
   2  13   5       18.22       22.28      3.15 o 
   3  13   5       35.74       39.71      5.35 o 
   4  13   5        8.63        7.47      3.82 o 
   5  13   5       13.87        9.92     11.13 o 
  -6  14   5       19.60       19.88      7.57 o 
  -5  14   5        8.04        7.36      3.59 o 
  -4  14   5       54.16       55.57      6.24 o 
  -3  14   5        8.81       16.35      4.06 o 
  -2  14   5       15.75       19.58      4.45 o 
  -1  14   5        1.16        3.72      3.80 o 
   0  14   5       14.57       12.48      3.22 o 
   1  14   5       36.94       40.33      4.01 o 
   2  14   5        3.71        7.62      2.53 o 
   3  14   5       15.54       22.56      4.62 o 
   4  14   5        6.92        0.81      3.50 o 
   5  14   5       35.30       33.65      6.61 o 
  -5  15   5       47.94       44.56      7.76 o 
  -4  15   5       26.07       28.20      6.35 o 
  -3  15   5        3.07        1.64      3.42 o 
  -2  15   5       30.70       37.74      8.64 o 
  -1  15   5       47.18       48.30      5.99 o 
   0  15   5       55.24       55.74      4.35 o 
   1  15   5        2.75        2.42      2.38 o 
   2  15   5        5.00       -1.02      4.64 o 
   3  15   5       16.74       13.87      3.79 o 
   4  15   5        0.84        1.19      3.38 o 
  -4  16   5       10.28       11.82     12.11 o 
  -3  16   5        9.72       10.96      4.89 o 
  -2  16   5       46.87       43.52      6.72 o 
  -1  16   5        5.64        8.14      4.03 o 
   0  16   5       21.85       20.98      4.00 o 
   1  16   5       25.95       27.69     11.90 o 
   2  16   5        0.25        2.39      3.43 o 
   3  16   5        2.83        2.79      3.62 o 
  -3  17   5        6.24        6.99      4.56 o 
  -2  17   5       20.55       28.45      5.36 o 
  -1  17   5       38.25       37.58      6.61 o 
   0  17   5       36.83       38.29      9.87 o 
   1  17   5       19.83       22.15      8.31 o 
   2  17   5        7.35        2.83      6.18 o 
  -1 -17   6        2.43        5.03      6.10 o 
   0 -17   6        7.19       -0.06      6.77 o 
  -3 -16   6        0.17        7.51      3.87 o 
  -2 -16   6        0.48        3.37      3.46 o 
  -1 -16   6       54.68       64.58      8.50 o 
   0 -16   6        4.72       -1.15      4.78 o 
   1 -16   6       13.57       12.08      4.37 o 
   2 -16   6        3.23        2.27      3.26 o 
  -4 -15   6       15.22       19.83      4.73 o 
  -3 -15   6       34.63       36.80      6.26 o 
  -2 -15   6       29.24       36.67      4.83 o 
  -1 -15   6        0.53        3.10      3.42 o 
   0 -15   6       29.43       28.31      4.71 o 
   1 -15   6       17.59        9.94      4.49 o 
   2 -15   6        9.45       14.56      6.81 o 
   3 -15   6        0.86        4.34      3.43 o 
  -5 -14   6        3.77        4.14      3.45 o 
  -4 -14   6        0.46        1.22      3.87 o 
  -3 -14   6        9.70        8.96      3.86 o 
  -2 -14   6        2.23        1.19      5.71 o 
  -1 -14   6       41.21       52.96      6.84 o 
   0 -14   6       17.64       27.50      3.42 o 
   1 -14   6        1.55       -2.37      2.37 o 
   2 -14   6        5.13        4.96      2.98 o 
   3 -14   6       24.17       26.12     12.89 o 
   4 -14   6       14.28       22.69      4.72 o 
  -6 -13   6        5.90        6.48      4.50 o 
  -5 -13   6       11.21        3.87      4.29 o 
  -4 -13   6        1.34        5.71      3.49 o 
  -3 -13   6       74.79       83.28      7.88 o 
  -2 -13   6       31.18       31.56      5.18 o 
  -1 -13   6        0.87        0.29      1.91 o 
   0 -13   6       35.31       25.40      3.47 o 
   1 -13   6       43.65       47.42      4.42 o 
   2 -13   6        4.27        2.29      2.45 o 
   3 -13   6       12.55       11.23      4.09 o 
   4 -13   6        1.39        2.04      3.10 o 
  -6 -12   6        6.06        6.27      4.13 o 
  -5 -12   6       27.59       22.65      4.39 o 
  -4 -12   6       30.39       38.19      8.88 o 
  -3 -12   6        1.05        0.49      2.34 o 
  -2 -12   6       24.20       23.61      3.75 o 
  -1 -12   6       70.47       72.23      4.37 o 
   0 -12   6       89.36       88.97      5.20 o 
   1 -12   6       14.29       19.88      3.00 o 
   2 -12   6        6.60        4.02      1.97 o 
   3 -12   6       53.94       45.67      4.53 o 
   4 -12   6       21.66       25.50      4.85 o 
   5 -12   6       16.52       16.62      4.50 o 
  -7 -11   6       18.35       16.18      4.52 o 
  -6 -11   6       13.90       19.40      5.23 o 
  -5 -11   6       12.80       16.79      4.59 o 
  -4 -11   6        9.77       20.86     13.75 o 
  -3 -11   6        3.26        2.12      2.99 o 
  -2 -11   6       33.53       36.42      4.63 o 
  -1 -11   6       22.63       20.73      4.39 o 
   0 -11   6       61.57       58.42      6.30 o 
   1 -11   6       24.08       21.15      2.78 o 
   2 -11   6       69.74       70.49      4.66 o 
   3 -11   6       22.87       25.82      3.73 o 
   4 -11   6        5.73        5.72      2.94 o 
   5 -11   6       27.59       26.53      4.88 o 
  -7 -10   6       16.25       14.55      4.09 o 
  -6 -10   6       24.56       34.56      5.97 o 
  -5 -10   6       39.28       39.52      6.96 o 
  -4 -10   6       41.50       37.03      5.31 o 
  -3 -10   6       88.59       92.27      7.15 o 
  -2 -10   6       57.03       47.94      5.45 o 
  -1 -10   6        0.53       -0.89      2.43 o 
   0 -10   6      123.43      128.09      5.57 o 
   1 -10   6       13.41       14.57      3.20 o 
   2 -10   6       35.72       32.26      3.09 o 
   3 -10   6       55.07       53.76      4.69 o 
   4 -10   6       41.02       45.63      5.38 o 
   5 -10   6        4.36        4.08      3.13 o 
   6 -10   6        1.36        0.14      3.16 o 
  -8  -9   6        3.34        3.63      4.19 o 
  -7  -9   6        0.63       -1.51      2.47 o 
  -6  -9   6        6.10        4.35      2.93 o 
  -5  -9   6        7.45       14.92      3.95 o 
  -4  -9   6       59.05       64.75      7.33 o 
  -3  -9   6       33.79       29.75      4.36 o 
  -2  -9   6       46.08       41.15      4.81 o 
  -1  -9   6       62.10       68.09      5.12 o 
   0  -9   6      105.32      109.67      5.24 o 
   1  -9   6       11.95       17.20      2.59 o 
   2  -9   6      291.30      308.60     10.48 o 
   3  -9   6       87.02       83.21      7.32 o 
   4  -9   6        4.70        4.86      3.83 o 
   5  -9   6       10.88       10.74      3.09 o 
   6  -9   6       33.96       31.76      5.44 o 
  -8  -8   6        2.25       -0.76      3.46 o 
  -7  -8   6       37.42       46.42      6.64 o 
  -6  -8   6      108.95      101.19      7.18 o 
  -5  -8   6        3.38        4.38      1.99 o 
  -4  -8   6       80.99       87.90      5.80 o 
  -3  -8   6      139.09      132.53     10.13 o 
  -2  -8   6      215.87      212.74     10.21 o 
  -1  -8   6       24.17       23.82      4.04 o 
   0  -8   6      344.34      330.94     12.54 o 
   1  -8   6       25.89       28.18      2.98 o 
   2  -8   6      110.15      104.19      5.54 o 
   3  -8   6      119.36      122.82      5.91 o 
   4  -8   6      116.62      127.73      6.11 o 
   5  -8   6        6.45        6.57      4.42 o 
   6  -8   6       11.29       16.29      9.71 o 
   7  -8   6        2.32        4.34      3.58 o 
  -8  -7   6       14.47       19.41      4.80 o 
  -7  -7   6       39.42       39.22      5.72 o 
  -6  -7   6       15.90       17.96      3.99 o 
  -5  -7   6       91.38      100.76     10.24 o 
  -4  -7   6      208.95      194.10      8.94 o 
  -3  -7   6       37.52       36.06      4.32 o 
  -2  -7   6      141.28      150.33      8.04 o 
  -1  -7   6       58.46       67.20      5.12 o 
   0  -7   6       38.34       48.20      6.36 o 
   1  -7   6       80.42       74.15      3.50 o 
   2  -7   6      279.29      285.58      9.65 o 
   3  -7   6       38.24       40.22      3.51 o 
   4  -7   6       49.57       49.01      3.73 o 
   5  -7   6        9.10       12.62      2.99 o 
   6  -7   6       19.62       24.49      4.57 o 
   7  -7   6        6.34        3.86      3.46 o 
  -8  -6   6        6.39        2.42      6.17 o 
  -7  -6   6       22.75       30.68      7.23 o 
  -6  -6   6       23.61       30.77      7.92 o 
  -5  -6   6      102.95      110.18      7.50 o 
  -4  -6   6       69.24       59.49      4.41 o 
  -3  -6   6      100.75      106.64      5.98 o 
  -2  -6   6      258.73      270.35     11.24 o 
  -1  -6   6       97.40      100.70      5.47 o 
   0  -6   6      132.99      124.50      6.65 o 
   1  -6   6      103.12       93.36      6.00 o 
   2  -6   6      218.03      197.62      6.79 o 
   3  -6   6       52.56       49.86      3.89 o 
   4  -6   6      153.84      154.43      6.90 o 
   5  -6   6       37.96       39.10      4.19 o 
   6  -6   6       22.55       21.79      3.07 o 
   7  -6   6        6.24        2.89      3.02 o 
  -9  -5   6       14.40        9.93      6.94 o 
  -8  -5   6       24.06       22.88      4.81 o 
  -7  -5   6        6.57        3.09      3.44 o 
  -6  -5   6       33.97       34.45      4.05 o 
  -5  -5   6      184.67      178.92      8.63 o 
  -4  -5   6      432.03      419.77     16.13 o 
  -3  -5   6       25.49       27.24      3.16 o 
  -2  -5   6      475.29      499.88     17.11 o 
  -1  -5   6       88.45       85.31      5.34 o 
   0  -5   6       67.17       74.17      5.02 o 
   1  -5   6      299.70      285.25     14.13 o 
   2  -5   6      404.38      400.65     14.58 o 
   3  -5   6        7.86       11.12      3.09 o 
   4  -5   6        7.47        6.81      1.92 o 
   5  -5   6       51.07       56.22      5.58 o 
   6  -5   6        6.69        4.01      2.30 o 
   7  -5   6       27.00       26.63      7.22 o 
  -9  -4   6       20.60       27.67      6.07 o 
  -8  -4   6        2.50       -0.86      2.39 o 
  -7  -4   6       14.76       14.40      3.20 o 
  -6  -4   6       10.16       16.16      2.82 o 
  -5  -4   6      113.03      116.08      5.62 o 
  -4  -4   6      214.86      209.15      8.73 o 
  -3  -4   6       26.01       27.96      3.15 o 
  -2  -4   6      309.27      300.22     10.95 o 
  -1  -4   6      117.53      103.19      8.81 o 
   0  -4   6      116.14      109.73      8.28 o 
   1  -4   6      551.01      523.46     16.61 o 
   2  -4   6       22.62       32.32      3.51 o 
   3  -4   6       72.52       78.59      5.66 o 
   4  -4   6      115.84      115.90      6.94 o 
   5  -4   6        6.34        8.36      3.09 o 
   6  -4   6       19.77       22.34      4.15 o 
   7  -4   6       34.76       38.73      5.59 o 
  -9  -3   6       15.22       27.27      5.63 o 
  -8  -3   6       11.17        7.98      3.27 o 
  -7  -3   6        8.08        5.68      2.21 o 
  -6  -3   6      161.33      140.83      8.51 o 
  -5  -3   6       68.31       64.19      3.72 o 
  -4  -3   6       93.69       95.25      4.60 o 
  -3  -3   6      151.15      166.44      5.48 o 
  -2  -3   6      251.04      270.83     10.22 o 
  -1  -3   6       70.22       74.99      6.82 o 
   0  -3   6       60.90       60.44      3.93 o 
   1  -3   6      522.02      490.97     15.50 o 
   2  -3   6       52.20       41.75      3.66 o 
   3  -3   6      318.97      326.15     13.13 o 
   4  -3   6      210.29      194.00     18.63 o 
   5  -3   6       31.19       27.78      4.13 o 
   6  -3   6       82.70       88.02      6.98 o 
   7  -3   6       34.59       46.88      5.57 o 
  -9  -2   6        1.57        0.54      2.44 o 
  -8  -2   6       30.21       29.39      4.55 o 
  -7  -2   6       35.56       43.89      3.79 o 
  -6  -2   6       24.51       29.11      4.69 o 
  -5  -2   6      134.53      135.50      5.52 o 
  -4  -2   6      216.45      201.35      6.69 o 
  -3  -2   6       85.32       80.13      5.99 o 
  -2  -2   6      155.77      141.25      4.79 o 
  -1  -2   6      469.56      498.53     15.18 o 
   0  -2   6      169.19      161.57      6.19 o 
   1  -2   6      118.42      118.32      6.03 o 
   2  -2   6        8.54       12.30      3.06 o 
   3  -2   6      800.98      806.26     25.71 o 
   4  -2   6       39.56       32.74      3.59 o 
   5  -2   6      263.94      239.66     11.87 o 
   6  -2   6       20.03       16.26      4.05 o 
   7  -2   6        9.86       11.63      3.89 o 
  -9  -1   6       27.46       25.87      5.75 o 
  -8  -1   6        2.00        2.96      3.48 o 
  -7  -1   6       16.06       11.62      2.44 o 
  -6  -1   6      209.72      198.68     24.88 o 
  -5  -1   6       21.71       20.42      2.86 o 
  -4  -1   6       16.24       14.11      2.20 o 
  -3  -1   6      412.07      441.40     10.91 o 
  -2  -1   6      116.12      116.77      5.38 o 
  -1  -1   6       26.95       26.80      1.70 o 
   0  -1   6      278.26      259.77      9.02 o 
   1  -1   6      462.04      459.58     14.17 o 
   2  -1   6      149.45      150.80      9.38 o 
   3  -1   6      134.37      143.52      7.06 o 
   4  -1   6       22.95       28.16      4.15 o 
   5  -1   6      118.13      116.75     10.20 o 
   6  -1   6        5.64        4.95      3.11 o 
   7  -1   6       44.39       47.56      5.25 o 
   8  -1   6       16.11       15.54      5.37 o 
  -9   0   6        4.17        7.09      6.06 o 
  -8   0   6       53.86       53.75      5.48 o 
  -7   0   6        0.01        1.60      2.52 o 
  -6   0   6       36.87       34.60      2.75 o 
  -5   0   6        1.58        1.69      1.64 o 
  -4   0   6      382.79      397.70     10.69 o 
  -3   0   6       86.49       90.54      3.83 o 
  -2   0   6       18.92       16.17      1.60 o 
  -1   0   6      630.83      615.20     11.83 o 
   0   0   6      343.21      294.09     16.60 o 
   1   0   6      352.97      327.19     10.85 o 
   2   0   6       64.02       63.73      7.27 o 
   3   0   6       90.35       80.87      5.57 o 
   4   0   6       21.26       28.30      4.28 o 
   5   0   6      123.48      132.08      8.44 o 
   6   0   6        0.02        1.20      2.58 o 
   7   0   6        8.63       15.46      4.38 o 
   8   0   6       10.83        9.69      4.18 o 
  -9   1   6       27.77       41.98      9.01 o 
  -8   1   6        1.99        5.69      8.25 o 
  -7   1   6       16.66       23.96      5.33 o 
  -6   1   6      208.57      206.39     10.78 o 
  -5   1   6       22.26       19.95      1.95 o 
  -4   1   6       16.25       20.48      2.92 o 
  -3   1   6      416.23      423.17     10.35 o 
  -2   1   6      112.76      115.60      4.77 o 
  -1   1   6       26.86       25.74      1.68 o 
   0   1   6      279.36      265.06      5.23 o 
   1   1   6      464.79      452.14     14.22 o 
   2   1   6      148.23      148.16      7.26 o 
   3   1   6      132.94      141.78      7.80 o 
   4   1   6       22.61       22.52      3.45 o 
   5   1   6      119.46      121.39      8.02 o 
   6   1   6        5.40        6.77      2.56 o 
   7   1   6       44.75       47.03      5.40 o 
   8   1   6       16.32       24.93      5.35 o 
  -9   2   6        1.40        0.25      3.19 o 
  -8   2   6       30.87       29.51      4.94 o 
  -7   2   6       35.40       40.04      4.91 o 
  -6   2   6       23.94       33.62      6.15 o 
  -5   2   6      132.01      129.45      5.10 o 
  -4   2   6      217.26      210.10      9.85 o 
  -3   2   6       83.99       82.24      3.36 o 
  -2   2   6      157.77      151.60      4.58 o 
  -1   2   6      471.43      470.20     13.15 o 
   0   2   6      172.44      162.97      4.04 o 
   1   2   6      116.29       98.85      4.81 o 
   2   2   6        7.78       19.22      3.75 o 
   3   2   6      798.80      798.82     26.76 o 
   4   2   6       37.84       38.15      8.04 o 
   5   2   6      266.61      269.37     12.08 o 
   6   2   6       19.75       22.81      4.23 o 
   7   2   6        9.91       13.31      6.32 o 
  -9   3   6       14.68        9.29      8.00 o 
  -8   3   6       10.83       11.85      3.51 o 
  -7   3   6        7.75       12.63      7.36 o 
  -6   3   6      160.58      152.53      7.72 o 
  -5   3   6       68.31       64.13      4.39 o 
  -4   3   6       92.69       91.55      3.91 o 
  -3   3   6      152.85      170.14      6.56 o 
  -2   3   6      248.55      252.42      6.37 o 
  -1   3   6       70.97       60.92      2.09 o 
   0   3   6       62.61       58.19      2.56 o 
   1   3   6      522.19      487.02      9.69 o 
   2   3   6       54.27       52.25      2.29 o 
   3   3   6      320.34      307.10     11.66 o 
   4   3   6      212.50      205.29     10.40 o 
   5   3   6       29.31       30.97      6.52 o 
   6   3   6       83.73       77.56      6.57 o 
   7   3   6       33.37       31.35      6.17 o 
  -9   4   6       20.81       24.33      8.50 o 
  -8   4   6        2.61        0.17      4.14 o 
  -7   4   6       15.65       15.43      3.53 o 
  -6   4   6       10.28       16.96      3.25 o 
  -5   4   6      112.40      107.35      5.99 o 
  -4   4   6      215.08      203.78      5.86 o 
  -3   4   6       25.93       27.88      1.72 o 
  -2   4   6      306.88      295.94      7.54 o 
  -1   4   6      117.43      112.35      4.76 o 
   0   4   6      115.11      114.69      3.69 o 
   1   4   6      549.89      542.78     11.50 o 
   2   4   6       23.43       24.85      3.56 o 
   3   4   6       74.29       85.53      4.08 o 
   4   4   6      114.82      111.99      8.59 o 
   5   4   6        6.87       10.33      5.29 o 
   6   4   6       19.78       24.08      4.73 o 
   7   4   6       35.12       41.43      5.39 o 
  -9   5   6       14.66       13.33      9.71 o 
  -8   5   6       23.84       26.92      8.08 o 
  -7   5   6        6.05        9.65      4.87 o 
  -6   5   6       33.90       37.92      3.81 o 
  -5   5   6      183.67      171.42      6.98 o 
  -4   5   6      432.29      426.13     11.81 o 
  -3   5   6       26.02       27.08      1.77 o 
  -2   5   6      476.59      491.55     14.63 o 
  -1   5   6       89.11       80.98      2.60 o 
   0   5   6       66.81       73.94      2.87 o 
   1   5   6      301.01      280.70      7.22 o 
   2   5   6      400.99      394.02     11.62 o 
   3   5   6        8.15       16.06      2.06 o 
   4   5   6        7.55        4.54      2.02 o 
   5   5   6       50.06       66.82      8.36 o 
   6   5   6        7.73        5.89      5.23 o 
   7   5   6       27.27       29.19      6.99 o 
  -8   6   6        6.29        7.16      5.09 o 
  -7   6   6       21.86       20.92      3.63 o 
  -6   6   6       22.28       29.46      4.06 o 
  -5   6   6      104.02      107.97      5.28 o 
  -4   6   6       69.22       65.87      4.37 o 
  -3   6   6      100.21       99.30      4.02 o 
  -2   6   6      253.50      249.53      9.23 o 
  -1   6   6       97.82       94.18      3.13 o 
   0   6   6      131.53      120.03      3.43 o 
   1   6   6      102.67       91.77      5.44 o 
   2   6   6      219.19      199.60      7.87 o 
   3   6   6       52.08       48.73      3.96 o 
   4   6   6      152.54      155.01      7.66 o 
   5   6   6       38.15       42.74      7.72 o 
   6   6   6       22.56       16.89      4.81 o 
   7   6   6        6.54       10.24      5.71 o 
  -8   7   6       14.86       12.37      4.26 o 
  -7   7   6       39.50       47.21     10.89 o 
  -6   7   6       15.83       14.60      4.19 o 
  -5   7   6       92.34       84.55      4.65 o 
  -4   7   6      212.09      208.33      7.24 o 
  -3   7   6       37.26       34.64      2.11 o 
  -2   7   6      144.34      139.23      4.74 o 
  -1   7   6       59.38       61.53      2.59 o 
   0   7   6       38.55       39.35      2.65 o 
   1   7   6       79.56       87.25      4.91 o 
   2   7   6      279.47      277.78     10.81 o 
   3   7   6       38.22       39.21      3.74 o 
   4   7   6       49.13       44.14      4.12 o 
   5   7   6        9.39        8.39      3.89 o 
   6   7   6       19.35       19.38      7.05 o 
   7   7   6        6.33        1.85      5.31 o 
  -8   8   6        2.26        3.77      5.06 o 
  -7   8   6       36.72       32.74      5.36 o 
  -6   8   6      108.55       85.72      6.97 o 
  -5   8   6        3.15        0.43      2.49 o 
  -4   8   6       80.78       71.25      4.45 o 
  -3   8   6      138.59      139.85      5.39 o 
  -2   8   6      211.52      192.08      5.41 o 
  -1   8   6       24.12       22.29      2.37 o 
   0   8   6      343.82      310.64      7.32 o 
   1   8   6       26.49       29.97      2.90 o 
   2   8   6      111.12      104.95      6.01 o 
   3   8   6      120.45      116.38      6.99 o 
   4   8   6      117.08      127.70      8.27 o 
   5   8   6        6.40        7.41      3.55 o 
   6   8   6       11.13        8.17      6.41 o 
   7   8   6        2.23       -0.73      3.83 o 
  -8   9   6        3.75        6.81      3.55 o 
  -7   9   6        0.74        3.89      2.66 o 
  -6   9   6        6.25        8.55      3.56 o 
  -5   9   6        8.12       11.57      4.29 o 
  -4   9   6       58.18       60.00      4.65 o 
  -3   9   6       34.75       30.06      2.59 o 
  -2   9   6       46.08       49.46      2.95 o 
  -1   9   6       61.94       54.13      3.87 o 
   0   9   6      102.37      104.19      6.74 o 
   1   9   6       11.37       13.12      2.91 o 
   2   9   6      287.90      307.81     12.86 o 
   3   9   6       86.16       84.51      6.24 o 
   4   9   6        4.60        4.03      2.41 o 
   5   9   6       10.44       17.90      6.10 o 
   6   9   6       33.76       39.35      8.89 o 
  -7  10   6       16.13       16.05      3.72 o 
  -6  10   6       25.22       23.51      5.39 o 
  -5  10   6       39.05       41.79      5.34 o 
  -4  10   6       41.09       32.31      4.67 o 
  -3  10   6       88.29       83.83      9.78 o 
  -2  10   6       56.65       59.18      3.08 o 
  -1  10   6        0.73        1.61      1.14 o 
   0  10   6      125.40      124.63      5.56 o 
   1  10   6       12.68       12.55      4.74 o 
   2  10   6       35.17       39.01      4.36 o 
   3  10   6       56.06       37.73      5.20 o 
   4  10   6       40.79       50.70      5.53 o 
   5  10   6        4.72        2.74      4.95 o 
   6  10   6        1.39        3.80      4.98 o 
  -7  11   6       18.68       22.56     11.10 o 
  -6  11   6       13.72       15.70      4.87 o 
  -5  11   6       12.54       18.06      4.37 o 
  -4  11   6       10.17       12.44      3.98 o 
  -3  11   6        2.74        4.14      2.70 o 
  -2  11   6       33.44       28.55      3.21 o 
  -1  11   6       23.03       25.74      4.60 o 
   0  11   6       60.46       56.12      3.77 o 
   1  11   6       24.33       35.12      3.95 o 
   2  11   6       69.78       75.48     12.13 o 
   3  11   6       23.33       26.86      5.16 o 
   4  11   6        5.75        8.65      3.58 o 
   5  11   6       27.71       28.42      8.28 o 
  -6  12   6        6.20        2.82      3.92 o 
  -5  12   6       27.66       27.99      5.34 o 
  -4  12   6       30.50       39.15      5.53 o 
  -3  12   6        0.95        3.37      2.68 o 
  -2  12   6       24.04       24.58      2.99 o 
  -1  12   6       72.93       75.30      4.55 o 
   0  12   6       89.39       80.91     10.52 o 
   1  12   6       14.12       16.42      3.70 o 
   2  12   6        6.64        5.60      2.90 o 
   3  12   6       54.14       64.16      6.18 o 
   4  12   6       21.09       19.85      6.29 o 
   5  12   6       16.00       10.46      5.12 o 
  -6  13   6        5.67        6.65      4.44 o 
  -5  13   6       11.36       11.05      3.53 o 
  -4  13   6        1.25        2.12      3.45 o 
  -3  13   6       73.83       85.71      8.34 o 
  -2  13   6       30.57       35.52      5.00 o 
  -1  13   6        0.84        3.57      1.81 o 
   0  13   6       34.53       32.99      3.31 o 
   1  13   6       43.47       43.27      5.30 o 
   2  13   6        4.12       -0.60      2.55 o 
   3  13   6       12.28       15.10      6.15 o 
   4  13   6        1.52        1.65      3.32 o 
  -5  14   6        3.97        5.23      3.32 o 
  -4  14   6        0.38        4.15      3.53 o 
  -3  14   6        9.48        5.08      5.05 o 
  -2  14   6        2.35       -0.30      2.01 o 
  -1  14   6       41.77       55.06      5.91 o 
   0  14   6       17.89       22.15      4.18 o 
   1  14   6        1.42        2.35      2.45 o 
   2  14   6        5.25        0.22      2.10 o 
   3  14   6       24.58       27.99      6.22 o 
   4  14   6       14.31       14.29     11.16 o 
  -4  15   6       15.13       18.73      6.20 o 
  -3  15   6       34.98       37.61      6.11 o 
  -2  15   6       29.35       26.58      9.12 o 
  -1  15   6        0.53        4.25      3.32 o 
   0  15   6       29.37       39.69      8.34 o 
   1  15   6       17.54       11.24      4.52 o 
   2  15   6        9.35       11.99      4.43 o 
   3  15   6        0.78        1.11      3.55 o 
  -3  16   6        0.19       -0.56      3.95 o 
  -2  16   6        0.45       -2.43      5.23 o 
  -1  16   6       55.12       64.86     11.41 o 
   0  16   6        4.74        5.37      5.06 o 
   1  16   6       13.35       14.35      7.22 o 
   2  16   6        3.37        5.73      3.62 o 
  -1  17   6        2.35        7.41      6.52 o 
   0  17   6        7.23       26.74      7.58 o 
  -3 -15   7        3.80        5.22      3.68 o 
  -2 -15   7        8.34        7.58      4.83 o 
  -1 -15   7       75.53       67.68      7.07 o 
   0 -15   7       15.22       24.25      7.58 o 
   1 -15   7       12.11        9.96      6.18 o 
  -4 -14   7        1.69        1.49      5.72 o 
  -3 -14   7       18.13       51.67     22.46 o 
  -2 -14   7       12.92       19.78      5.23 o 
  -1 -14   7        5.45        2.12      3.49 o 
   0 -14   7        9.34       17.98      6.00 o 
   1 -14   7       46.15       50.24      6.30 o 
   2 -14   7        6.00        5.22      4.03 o 
   3 -14   7        6.19        5.45      3.82 o 
  -5 -13   7       26.15       31.57      6.29 o 
  -4 -13   7        0.68       -1.03      3.30 o 
  -3 -13   7        0.65        7.63      3.82 o 
  -2 -13   7       15.04       21.32      5.06 o 
  -1 -13   7       27.60       33.27      5.37 o 
   0 -13   7       10.14       13.43      4.32 o 
   1 -13   7        4.44       11.92      2.64 o 
   2 -13   7        4.56        3.59      2.72 o 
   3 -13   7        2.07        0.74      3.01 o 
  -6 -12   7        3.24        2.51      3.17 o 
  -5 -12   7        3.77        0.36      5.96 o 
  -4 -12   7        5.73       10.97      4.05 o 
  -3 -12   7       35.73       32.98      5.98 o 
  -2 -12   7       11.55       19.54      4.91 o 
  -1 -12   7       15.86       29.78      4.89 o 
   0 -12   7       18.52       21.86      4.50 o 
   1 -12   7       44.81       46.02      4.56 o 
   2 -12   7        4.10        2.89      2.40 o 
   3 -12   7       11.40       10.13      4.11 o 
   4 -12   7        2.57        0.10      2.61 o 
  -6 -11   7       11.61       16.80      7.05 o 
  -5 -11   7       30.74       31.17      7.16 o 
  -4 -11   7        7.73        6.84      3.86 o 
  -3 -11   7       11.36       15.29      3.48 o 
  -2 -11   7       53.72       52.46      9.52 o 
  -1 -11   7        3.46        1.52      2.24 o 
   0 -11   7      103.51       97.26      7.94 o 
   1 -11   7        1.68        7.61      4.05 o 
   2 -11   7        3.10        2.28      1.98 o 
   3 -11   7       40.75       36.51      5.79 o 
   4 -11   7       75.59       79.63      7.09 o 
   5 -11   7       22.73       25.08     14.17 o 
  -7 -10   7        5.25        3.68      4.28 o 
  -6 -10   7        6.53        1.48      3.45 o 
  -5 -10   7       21.24       31.51      5.28 o 
  -4 -10   7       19.08       20.24      4.48 o 
  -3 -10   7       25.34       20.71      4.77 o 
  -2 -10   7       56.22       59.51      6.77 o 
  -1 -10   7       13.89       20.77      3.03 o 
   0 -10   7       11.90       15.29      6.73 o 
   1 -10   7       16.23       11.77      4.50 o 
   2 -10   7       70.34       76.66      6.64 o 
   3 -10   7        3.02        1.38      2.22 o 
   4 -10   7        3.29       -1.50      2.20 o 
   5 -10   7        0.26        0.75      2.96 o 
  -7  -9   7        0.25       -0.43      2.68 o 
  -6  -9   7       22.44       29.40      5.37 o 
  -5  -9   7       16.47       18.41      4.27 o 
  -4  -9   7       17.16       15.50      3.53 o 
  -3  -9   7       31.04       27.11      4.73 o 
  -2  -9   7       21.30       20.42      4.07 o 
  -1  -9   7        6.32        6.55      2.59 o 
   0  -9   7      123.32      126.71      6.82 o 
   1  -9   7       45.69       46.44      8.29 o 
   2  -9   7       27.71       25.43      3.14 o 
   3  -9   7       27.12       30.74      3.73 o 
   4  -9   7       87.33       91.77      6.27 o 
   5  -9   7        1.04       -0.11      2.97 o 
  -7  -8   7        3.57        5.60      3.56 o 
  -6  -8   7        7.13       14.94      6.64 o 
  -5  -8   7        5.21       18.49     10.11 o 
  -4  -8   7       97.15      104.40      7.51 o 
  -3  -8   7        3.10        1.22      2.55 o 
  -2  -8   7       92.63       78.27      6.87 o 
  -1  -8   7       35.68       41.21      3.97 o 
   0  -8   7       51.17       46.47      4.62 o 
   1  -8   7       14.95       16.10      2.99 o 
   2  -8   7      328.87      316.24     14.42 o 
   3  -8   7       20.51       25.71      6.53 o 
   4  -8   7        1.40        1.55      1.91 o 
   5  -8   7       10.75       13.95      3.82 o 
   6  -8   7       29.45       22.77     18.94 o 
  -8  -7   7        0.58        5.71      4.08 o 
  -7  -7   7        4.15        4.00      3.73 o 
  -6  -7   7       34.68       38.36      7.97 o 
  -5  -7   7        8.09       10.87      2.99 o 
  -4  -7   7       25.22       33.24      5.16 o 
  -3  -7   7       29.18       27.13      3.75 o 
  -2  -7   7       14.86       15.61      3.07 o 
  -1  -7   7      139.69      129.47      8.20 o 
   0  -7   7      173.23      161.46      8.98 o 
   1  -7   7       19.61       18.16      3.52 o 
   2  -7   7       31.73       30.00      7.29 o 
   3  -7   7        3.06        3.42      2.55 o 
   4  -7   7       95.40      101.20      7.78 o 
   5  -7   7        1.43        1.43      2.29 o 
   6  -7   7        8.21       11.50      4.28 o 
  -8  -6   7        6.11        9.65      7.13 o 
  -7  -6   7        6.70        2.53      3.25 o 
  -6  -6   7       19.22       22.60      4.57 o 
  -5  -6   7       22.50       20.89      5.09 o 
  -4  -6   7      146.81      155.02      9.32 o 
  -3  -6   7        6.03        9.43      2.97 o 
  -2  -6   7      206.09      200.22     10.25 o 
  -1  -6   7       89.33       92.02      6.72 o 
   0  -6   7       61.36       55.72      6.70 o 
   1  -6   7       59.20       59.37      5.33 o 
   2  -6   7      382.99      377.03     15.79 o 
   3  -6   7        9.47       11.20      2.88 o 
   4  -6   7       33.68       33.43      4.01 o 
   5  -6   7        1.37       10.27      6.63 o 
   6  -6   7       39.86       46.10      8.59 o 
  -8  -5   7        8.64        4.92      6.55 o 
  -7  -5   7       12.30        7.14      4.13 o 
  -6  -5   7       49.34       46.24      5.58 o 
  -5  -5   7       19.61       19.51      7.13 o 
  -4  -5   7      158.93      157.22      8.38 o 
  -3  -5   7       10.57        9.65      3.90 o 
  -2  -5   7       69.57       62.68      6.59 o 
  -1  -5   7       23.19       22.81      3.27 o 
   0  -5   7      248.47      262.13     14.45 o 
   1  -5   7      241.54      221.09      9.64 o 
   2  -5   7       11.07       17.63      3.38 o 
   3  -5   7      183.00      174.30     18.87 o 
   4  -5   7       63.36       69.39      6.57 o 
   5  -5   7       35.55       38.02      6.28 o 
   6  -5   7       29.42       28.54      5.16 o 
  -8  -4   7        7.63       12.33      4.36 o 
  -7  -4   7       24.21       22.84      3.20 o 
  -6  -4   7        0.77        2.81      1.70 o 
  -5  -4   7       29.75       33.59      3.51 o 
  -4  -4   7      114.60      116.82      7.49 o 
  -3  -4   7       96.63       94.49      6.27 o 
  -2  -4   7      107.46      114.16      7.10 o 
  -1  -4   7       67.66       63.76      4.22 o 
   0  -4   7       58.91       60.77      5.13 o 
   1  -4   7      160.79      152.06      8.60 o 
   2  -4   7      252.32      250.48     10.68 o 
   3  -4   7       52.81       62.43      5.92 o 
   4  -4   7       65.86       61.89      5.72 o 
   5  -4   7       27.41       25.46      3.98 o 
   6  -4   7       29.88       37.52      5.47 o 
   7  -4   7       12.44       14.54      6.91 o 
  -8  -3   7       14.16       10.10      4.33 o 
  -7  -3   7        8.36       10.17      3.02 o 
  -6  -3   7        8.76       13.09      2.64 o 
  -5  -3   7       41.26       46.20      3.85 o 
  -4  -3   7       91.87       99.43      5.04 o 
  -3  -3   7        8.45       12.65      2.02 o 
  -2  -3   7       74.48       73.76      4.70 o 
  -1  -3   7      340.53      321.53     12.94 o 
   0  -3   7      192.34      180.91      8.28 o 
   1  -3   7      238.91      230.80     10.61 o 
   2  -3   7       76.97       78.69      5.97 o 
   3  -3   7      167.18      157.87      8.23 o 
   4  -3   7       58.12       69.95     17.09 o 
   5  -3   7       77.16       80.01      7.21 o 
   6  -3   7       12.98        5.75      3.99 o 
   7  -3   7        2.54       -4.39      4.39 o 
  -8  -2   7        9.50       14.86      4.71 o 
  -7  -2   7       18.79       21.65      4.35 o 
  -6  -2   7       69.62       65.20      4.68 o 
  -5  -2   7       16.66       15.38      2.60 o 
  -4  -2   7       64.02       60.26      3.83 o 
  -3  -2   7       62.36       60.16      6.93 o 
  -2  -2   7      133.24      132.92      4.79 o 
  -1  -2   7       36.24       35.39      3.40 o 
   0  -2   7      276.56      252.69     10.92 o 
   1  -2   7      396.01      391.23     15.27 o 
   2  -2   7       31.13       39.58     10.42 o 
   3  -2   7      142.30      145.69      8.65 o 
   4  -2   7      130.73      110.94      7.87 o 
   5  -2   7       76.78       63.54      5.71 o 
   6  -2   7        6.10        6.65      3.74 o 
   7  -2   7       82.90       86.06     10.34 o 
  -9  -1   7       12.07        9.01      4.67 o 
  -8  -1   7        3.47        3.89      3.01 o 
  -7  -1   7        9.27        6.76      3.48 o 
  -6  -1   7        4.02        3.61      2.12 o 
  -5  -1   7       40.96       42.48      3.46 o 
  -4  -1   7       18.55       18.82      2.20 o 
  -3  -1   7       47.32       47.98      2.89 o 
  -2  -1   7      186.39      183.53      5.93 o 
  -1  -1   7      271.15      263.12     14.02 o 
   0  -1   7       93.28      100.21      7.62 o 
   1  -1   7      716.53      671.20     21.99 o 
   2  -1   7      147.55      123.74     10.82 o 
   3  -1   7      266.97      269.35     12.63 o 
   4  -1   7       27.08       25.38      4.45 o 
   5  -1   7       75.56       64.81      6.65 o 
   6  -1   7        2.93        6.73      3.54 o 
   7  -1   7        9.83       19.43      7.86 o 
  -9   0   7       10.77       -2.49      5.59 o 
  -8   0   7        2.45        4.77      3.50 o 
  -7   0   7        7.33        6.40      4.03 o 
  -6   0   7      130.65      112.68     11.97 o 
  -5   0   7       16.63       20.79      2.53 o 
  -4   0   7       30.24       26.35      2.69 o 
  -3   0   7      356.36      337.01      9.36 o 
  -2   0   7        8.76       10.43      2.93 o 
  -1   0   7       95.79       95.13      3.48 o 
   0   0   7        4.67        8.86      2.81 o 
   1   0   7      476.36      472.95     17.42 o 
   2   0   7      213.20      216.23      9.65 o 
   3   0   7      499.60      487.09     18.98 o 
   4   0   7       98.84       90.75      7.69 o 
   5   0   7        4.05        7.56      2.80 o 
   6   0   7        1.10        3.75      3.30 o 
   7   0   7       83.66       91.12      9.14 o 
  -9   1   7       12.16       15.92      7.22 o 
  -8   1   7        3.37       -0.22      3.11 o 
  -7   1   7        9.41       11.45      3.55 o 
  -6   1   7        3.96        6.34      3.85 o 
  -5   1   7       40.01       42.69      4.50 o 
  -4   1   7       18.12       17.08      2.05 o 
  -3   1   7       46.82       50.31      3.08 o 
  -2   1   7      186.84      178.92      5.74 o 
  -1   1   7      261.64      260.66      7.24 o 
   0   1   7       93.04       97.95      6.05 o 
   1   1   7      708.79      668.79     22.48 o 
   2   1   7      148.02      132.01     11.02 o 
   3   1   7      271.11      257.41     14.10 o 
   4   1   7       27.14       25.29      4.31 o 
   5   1   7       75.70       82.96      7.04 o 
   6   1   7        2.98        7.02      3.07 o 
   7   1   7       10.10       11.10      8.46 o 
  -8   2   7        9.46       13.28      4.25 o 
  -7   2   7       17.98       15.18      4.15 o 
  -6   2   7       70.28       62.26      5.80 o 
  -5   2   7       16.83       18.53      2.25 o 
  -4   2   7       62.68       64.27      5.22 o 
  -3   2   7       65.45       55.78      3.01 o 
  -2   2   7      134.49      123.68      4.62 o 
  -1   2   7       35.76       34.75      2.75 o 
   0   2   7      273.10      244.74      6.02 o 
   1   2   7      399.60      383.98     14.80 o 
   2   2   7       29.68       30.66      4.35 o 
   3   2   7      146.11      141.26      7.78 o 
   4   2   7      130.46      132.21     12.68 o 
   5   2   7       75.98       77.43      7.03 o 
   6   2   7        6.21        8.95      3.90 o 
   7   2   7       82.67       69.94      8.64 o 
  -8   3   7       13.95        8.45      6.18 o 
  -7   3   7        8.42       15.27      3.54 o 
  -6   3   7        8.50        9.52      3.40 o 
  -5   3   7       40.91       43.46      4.64 o 
  -4   3   7       91.46       95.75      5.13 o 
  -3   3   7        8.15        9.15      1.95 o 
  -2   3   7       75.40       71.46      2.83 o 
  -1   3   7      347.13      320.86      8.27 o 
   0   3   7      193.95      182.36      5.16 o 
   1   3   7      240.20      213.47     15.76 o 
   2   3   7       77.88       76.78      5.32 o 
   3   3   7      163.20      157.81     10.29 o 
   4   3   7       59.41       60.31      5.21 o 
   5   3   7       76.54       80.23      6.67 o 
   6   3   7       12.89       17.91      5.54 o 
   7   3   7        2.70        1.80      3.20 o 
  -8   4   7        7.77        7.02      4.64 o 
  -7   4   7       23.94       24.20      5.61 o 
  -6   4   7        0.63       -2.25      2.25 o 
  -5   4   7       29.29       32.81      4.12 o 
  -4   4   7      112.62      109.69      4.87 o 
  -3   4   7       96.49       88.25      3.83 o 
  -2   4   7      108.72      107.98      3.37 o 
  -1   4   7       67.16       57.94      4.24 o 
   0   4   7       58.11       52.24      2.87 o 
   1   4   7      161.57      151.40      6.96 o 
   2   4   7      253.38      243.59     10.85 o 
   3   4   7       52.46       62.48      6.84 o 
   4   4   7       65.83       60.01      5.36 o 
   5   4   7       28.26       36.57      5.19 o 
   6   4   7       29.29       35.21      6.11 o 
   7   4   7       12.52       16.60      4.33 o 
  -8   5   7        8.75       10.87      4.58 o 
  -7   5   7       12.32       18.26      4.31 o 
  -6   5   7       49.72       48.55      4.50 o 
  -5   5   7       19.09       22.29      2.92 o 
  -4   5   7      160.34      150.73     15.06 o 
  -3   5   7       10.87       14.77      1.94 o 
  -2   5   7       67.19       60.65      2.63 o 
  -1   5   7       21.92       22.85      2.17 o 
   0   5   7      246.15      251.54     11.60 o 
   1   5   7      239.92      219.82      6.40 o 
   2   5   7       11.55        9.83      3.39 o 
   3   5   7      183.39      187.30      9.24 o 
   4   5   7       63.89       65.25      6.35 o 
   5   5   7       36.02       45.34      7.50 o 
   6   5   7       28.87       28.50      4.67 o 
  -8   6   7        6.26       15.27      8.78 o 
  -7   6   7        6.99        2.20      3.25 o 
  -6   6   7       18.76       18.94      3.14 o 
  -5   6   7       22.35       18.85      2.84 o 
  -4   6   7      145.26      154.85      6.46 o 
  -3   6   7        6.39        6.31      1.49 o 
  -2   6   7      208.55      197.48      5.45 o 
  -1   6   7       88.60       88.96      4.07 o 
   0   6   7       60.12       64.35      3.66 o 
   1   6   7       59.76       58.90      3.38 o 
   2   6   7      379.86      360.05     11.04 o 
   3   6   7        9.70       16.75      3.68 o 
   4   6   7       33.87       29.72      5.03 o 
   5   6   7        1.35        1.98      3.53 o 
   6   6   7       39.90       38.84      6.60 o 
  -8   7   7        0.57        1.45      4.84 o 
  -7   7   7        4.28        4.46      2.87 o 
  -6   7   7       35.65       37.71      6.50 o 
  -5   7   7        7.93        9.19      2.69 o 
  -4   7   7       25.79       27.55      2.97 o 
  -3   7   7       29.05       27.20      2.39 o 
  -2   7   7       14.27       16.24      1.71 o 
  -1   7   7      139.70      124.92      5.16 o 
   0   7   7      173.20      160.70      5.95 o 
   1   7   7       19.97       15.23      2.25 o 
   2   7   7       30.94       32.71      2.75 o 
   3   7   7        2.92        1.45      2.21 o 
   4   7   7       95.15      100.39      7.45 o 
   5   7   7        1.39        2.18      3.03 o 
   6   7   7        8.13        9.50      4.58 o 
  -7   8   7        3.39       -0.67      3.50 o 
  -6   8   7        6.93       10.74      4.15 o 
  -5   8   7        5.16       10.85      3.58 o 
  -4   8   7       96.74       82.65      4.97 o 
  -3   8   7        3.22        2.29      1.62 o 
  -2   8   7       93.74       91.85      5.14 o 
  -1   8   7       36.26       32.54      2.81 o 
   0   8   7       51.62       56.08      4.90 o 
   1   8   7       15.34       15.95      2.16 o 
   2   8   7      329.01      312.51      9.97 o 
   3   8   7       20.75       31.19      6.52 o 
   4   8   7        1.41       -1.93      3.94 o 
   5   8   7       10.61       11.61      4.50 o 
   6   8   7       29.61       31.66      7.92 o 
  -7   9   7        0.23        2.43      2.65 o 
  -6   9   7       22.60       21.16      4.29 o 
  -5   9   7       16.50       17.76      4.78 o 
  -4   9   7       17.25       18.67      3.70 o 
  -3   9   7       31.40       32.58      3.08 o 
  -2   9   7       19.97       19.65      5.98 o 
  -1   9   7        6.28        7.00      1.91 o 
   0   9   7      120.67      121.10      5.59 o 
   1   9   7       45.64       38.60      3.48 o 
   2   9   7       27.15       27.56      6.64 o 
   3   9   7       26.63       28.07      4.65 o 
   4   9   7       86.26       75.21     11.02 o 
   5   9   7        1.01        2.38      3.19 o 
  -7  10   7        5.22        5.91      5.06 o 
  -6  10   7        6.48        2.42      2.71 o 
  -5  10   7       21.33       17.19      4.59 o 
  -4  10   7       19.83       15.94      3.95 o 
  -3  10   7       25.19       27.18      2.86 o 
  -2  10   7       57.22       59.15      4.09 o 
  -1  10   7       13.66       10.01      2.30 o 
   0  10   7       11.54       18.19      2.71 o 
   1  10   7       16.47       15.96      3.06 o 
   2  10   7       70.50       76.24      6.13 o 
   3  10   7        2.81        2.65      2.54 o 
   4  10   7        3.35        3.36      3.80 o 
   5  10   7        0.21       -4.11      4.50 o 
  -6  11   7       11.75        5.12      4.66 o 
  -5  11   7       30.49       22.52      5.10 o 
  -4  11   7        7.45        8.84      3.52 o 
  -3  11   7       11.42       17.69      3.79 o 
  -2  11   7       53.79       59.89      4.21 o 
  -1  11   7        2.92        1.27      1.90 o 
   0  11   7      103.25       96.76      5.03 o 
   1  11   7        1.73        5.27      2.85 o 
   2  11   7        2.94        1.84      3.43 o 
   3  11   7       41.37       36.99      4.52 o 
   4  11   7       75.25       83.32     11.72 o 
   5  11   7       23.09       51.86      9.23 o 
  -6  12   7        3.20        1.58      3.68 o 
  -5  12   7        3.77        2.05      2.88 o 
  -4  12   7        5.96        5.86      3.76 o 
  -3  12   7       36.14       46.27      5.42 o 
  -2  12   7       11.14       10.64      2.73 o 
  -1  12   7       15.77       21.20      3.12 o 
   0  12   7       18.27       17.49      2.97 o 
   1  12   7       45.27       39.38      5.89 o 
   2  12   7        3.66        2.59      2.97 o 
   3  12   7       11.23       14.68      6.04 o 
   4  12   7        2.50        4.59      4.70 o 
  -5  13   7       25.67       23.53      6.00 o 
  -4  13   7        0.59        3.26      3.16 o 
  -3  13   7        0.69        2.35      3.62 o 
  -2  13   7       15.05       28.73      6.91 o 
  -1  13   7       27.45       26.08      4.37 o 
   0  13   7       10.22       19.85      8.71 o 
   1  13   7        4.52        3.51      2.79 o 
   2  13   7        4.69        4.91      3.30 o 
   3  13   7        2.39        4.00      4.70 o 
  -4  14   7        1.77       -4.59      4.59 o 
  -3  14   7       18.57       13.79      5.87 o 
  -2  14   7       13.08       21.76      7.08 o 
  -1  14   7        5.59        6.49      5.26 o 
   0  14   7        9.32       16.38      3.52 o 
   1  14   7       46.74       47.43      6.20 o 
   2  14   7        5.94       12.84      6.45 o 
   3  14   7        6.22        6.10      5.62 o 
  -3  15   7        3.77        7.41      6.38 o 
  -2  15   7        8.31       16.03      6.74 o 
  -1  15   7       74.98       91.27     12.64 o 
   0  15   7       15.10       26.40      8.00 o 
   1  15   7       12.14        9.73      6.27 o 
  -3 -14   8        0.73       -5.59      6.07 o 
  -2 -14   8        2.11       -1.05      3.86 o 
  -1 -14   8       60.89       56.95      8.03 o 
   0 -14   8        3.50        9.01      4.48 o 
   1 -14   8        5.04        1.85      5.09 o 
  -4 -13   8        7.44       10.86      4.09 o 
  -3 -13   8       22.38       24.31      5.84 o 
  -2 -13   8       10.86       12.39      3.90 o 
  -1 -13   8       10.92        8.30      4.80 o 
   0 -13   8        1.04        6.56      3.89 o 
   1 -13   8        0.71        0.03      4.45 o 
   2 -13   8        0.16       -1.73      2.83 o 
  -5 -12   8       46.92       42.08     10.59 o 
  -4 -12   8        2.18        2.14      4.20 o 
  -3 -12   8       15.07       22.90      5.32 o 
  -2 -12   8       12.71       18.68      4.98 o 
  -1 -12   8       35.67       46.18      8.39 o 
   0 -12   8        3.43        2.49      5.94 o 
   1 -12   8       16.99       23.73      4.99 o 
   2 -12   8        2.71        3.08      4.92 o 
   3 -12   8        9.79       23.24      6.68 o 
  -5 -11   8        4.94       13.75      5.96 o 
  -4 -11   8        8.08        8.76      4.18 o 
  -3 -11   8       11.94       17.73      3.45 o 
  -2 -11   8       36.00       38.40      7.73 o 
  -1 -11   8        0.70        2.86      2.79 o 
   0 -11   8        4.91       16.03      4.25 o 
   1 -11   8       25.67       30.76      5.52 o 
   2 -11   8       19.70       19.08      4.78 o 
   3 -11   8       24.16       29.93      8.34 o 
  -6 -10   8       15.60       28.53      7.82 o 
  -5 -10   8       21.50       23.28      5.40 o 
  -4 -10   8       16.79       22.27      5.19 o 
  -3 -10   8        5.50        5.37      3.69 o 
  -2 -10   8       11.03       13.74      4.70 o 
  -1 -10   8        3.39       12.87      8.04 o 
   0 -10   8       50.13       58.58      6.57 o 
   1 -10   8       13.48       22.08      4.36 o 
   2 -10   8        6.83       11.74      3.92 o 
   3 -10   8        2.40        2.01      2.56 o 
   4 -10   8       41.41       49.06      8.92 o 
  -6  -9   8        2.71        3.07      4.11 o 
  -5  -9   8        9.93       16.16      9.16 o 
  -4  -9   8       11.55       21.12      4.89 o 
  -3  -9   8       15.57       14.39      4.07 o 
  -2  -9   8       11.13       13.67      3.28 o 
  -1  -9   8        4.56        5.77      3.07 o 
   0  -9   8        7.18        8.95      3.68 o 
   1  -9   8       16.94       15.55      4.37 o 
   2  -9   8       59.59       64.49      6.48 o 
   3  -9   8        9.91        9.29      2.96 o 
   4  -9   8        2.82        1.57      5.15 o 
  -7  -8   8        0.92        1.76      2.90 o 
  -6  -8   8       35.16       32.39      6.28 o 
  -5  -8   8       20.48       16.47      8.87 o 
  -4  -8   8       25.77       23.74      4.68 o 
  -3  -8   8        6.82       15.84      3.36 o 
  -2  -8   8       32.03       40.37      5.29 o 
  -1  -8   8       18.93       13.49      3.29 o 
   0  -8   8      165.44      164.88      9.40 o 
   1  -8   8        0.44        2.95      2.35 o 
   2  -8   8        4.31        2.95      4.03 o 
   3  -8   8        4.12       10.96      3.75 o 
   4  -8   8       81.59       81.89      7.97 o 
   5  -8   8        3.73       23.38      6.24 o 
  -7  -7   8        6.50       15.60     11.26 o 
  -6  -7   8        1.69        4.46      3.11 o 
  -5  -7   8        2.94        3.45      3.45 o 
  -4  -7   8       33.48       40.22      8.29 o 
  -3  -7   8        9.36       10.34      4.63 o 
  -2  -7   8       50.94       51.03      5.74 o 
  -1  -7   8        0.29        0.00      1.93 o 
   0  -7   8        8.44        9.66      7.17 o 
   1  -7   8       11.24        6.15      2.88 o 
   2  -7   8      163.54      158.45     13.06 o 
   3  -7   8        3.78        4.34      3.28 o 
   4  -7   8       22.55       20.17      3.92 o 
   5  -7   8        9.40        5.71      6.24 o 
  -7  -6   8        3.29       -1.61      3.30 o 
  -6  -6   8       60.27       70.30     12.70 o 
  -5  -6   8       17.54       26.01      4.67 o 
  -4  -6   8       53.38       55.49      6.19 o 
  -3  -6   8       35.98       39.93      4.58 o 
  -2  -6   8       31.34       24.75      3.38 o 
  -1  -6   8       20.71       23.74      5.87 o 
   0  -6   8      127.11      129.78      7.52 o 
   1  -6   8        1.27        3.26      2.95 o 
   2  -6   8       20.79       19.15      3.45 o 
   3  -6   8        3.72        7.48      3.58 o 
   4  -6   8       55.38       64.51     11.48 o 
   5  -6   8        5.61        5.08      3.20 o 
  -7  -5   8        5.06        1.12      2.97 o 
  -6  -5   8        8.65        3.30      4.06 o 
  -5  -5   8       23.68       29.23      5.92 o 
  -4  -5   8       25.98       31.15      4.32 o 
  -3  -5   8        2.32        1.57      2.14 o 
  -2  -5   8       74.53       98.65      7.05 o 
  -1  -5   8       12.08        8.46      2.72 o 
   0  -5   8        4.46        4.73      2.92 o 
   1  -5   8       40.07       39.65      7.76 o 
   2  -5   8      198.93      207.63     11.27 o 
   3  -5   8       28.33       44.52      5.96 o 
   4  -5   8        3.45        7.82      3.62 o 
   5  -5   8       11.39       12.24      6.24 o 
   6  -5   8       33.16       32.78      6.85 o 
  -8  -4   8        3.05        5.67      5.41 o 
  -7  -4   8        2.00       -1.62      3.52 o 
  -6  -4   8       18.23       30.68      4.96 o 
  -5  -4   8        3.97        6.42      4.61 o 
  -4  -4   8        2.82       -0.89      4.22 o 
  -3  -4   8      176.70      177.47      9.09 o 
  -2  -4   8       86.21       90.75      6.68 o 
  -1  -4   8      108.84       99.95      6.80 o 
   0  -4   8      176.35      166.10     14.95 o 
   1  -4   8       53.17       68.67     10.78 o 
   2  -4   8       37.14       36.16      4.05 o 
   3  -4   8       48.65       45.95      4.80 o 
   4  -4   8       30.93       31.00      5.00 o 
   5  -4   8       36.74       38.73      7.41 o 
   6  -4   8        8.67       25.58      5.30 o 
  -8  -3   8       10.22       12.17      3.96 o 
  -7  -3   8       27.29       30.75      5.78 o 
  -6  -3   8       11.01       14.80      3.25 o 
  -5  -3   8       49.06       60.21      4.60 o 
  -4  -3   8       44.80       53.81      3.99 o 
  -3  -3   8      106.04      105.05      6.39 o 
  -2  -3   8       95.66       94.24     11.52 o 
  -1  -3   8       69.06       58.62      5.90 o 
   0  -3   8       32.76       31.69      3.54 o 
   1  -3   8      158.68      174.97      9.62 o 
   2  -3   8       64.19       62.41      6.03 o 
   3  -3   8       98.23      102.14      9.54 o 
   4  -3   8        2.02        0.74      3.47 o 
   5  -3   8        4.31        7.79      3.69 o 
   6  -3   8       20.97       25.56      5.71 o 
  -8  -2   8        2.26        4.51      4.14 o 
  -7  -2   8        1.52        3.01      3.71 o 
  -6  -2   8        4.05        5.42      2.47 o 
  -5  -2   8      100.01      101.22      5.60 o 
  -4  -2   8       16.67       19.63      2.60 o 
  -3  -2   8      104.10      102.99      5.04 o 
  -2  -2   8      111.44       98.18     10.35 o 
  -1  -2   8       45.38       45.11      5.06 o 
   0  -2   8       38.73       52.07      7.47 o 
   1  -2   8        7.63        8.75      3.34 o 
   2  -2   8       34.49       34.29      4.81 o 
   3  -2   8       52.53       45.50      5.47 o 
   4  -2   8        3.24        2.48      3.45 o 
   5  -2   8       63.39       72.17      7.35 o 
   6  -2   8        5.61       13.82      4.52 o 
  -8  -1   8        0.95       -0.37      3.06 o 
  -7  -1   8       22.74       30.20      7.30 o 
  -6  -1   8       14.60        9.64      2.93 o 
  -5  -1   8       28.89       30.08      3.38 o 
  -4  -1   8       36.67       29.51      3.09 o 
  -3  -1   8       66.90       67.51      3.58 o 
  -2  -1   8       13.91       15.65      2.94 o 
  -1  -1   8       63.21       67.36      5.07 o 
   0  -1   8      387.39      374.17     19.72 o 
   1  -1   8      150.25      162.86      9.32 o 
   2  -1   8       38.99       33.01      3.93 o 
   3  -1   8       34.18       31.56      5.99 o 
   4  -1   8        0.57        5.37      3.01 o 
   5  -1   8       12.79       25.28      4.70 o 
   6  -1   8        3.88        3.24      4.43 o 
  -8   0   8        0.98       -0.68      3.11 o 
  -7   0   8        3.29        4.88      3.61 o 
  -6   0   8        0.01        2.87      2.87 o 
  -5   0   8       52.59       48.04      3.80 o 
  -4   0   8        4.68        8.29      4.00 o 
  -3   0   8       50.24       50.54      3.28 o 
  -2   0   8       24.20       19.87      2.11 o 
  -1   0   8      658.10      651.54     32.66 o 
   0   0   8      117.16      115.43      6.83 o 
   1   0   8      275.99      270.18     12.67 o 
   2   0   8       23.00       26.04      4.32 o 
   3   0   8       33.98       36.60      4.81 o 
   4   0   8        0.18        3.35      3.05 o 
   5   0   8      115.65      104.13     16.56 o 
   6   0   8        0.44       -2.09      2.82 o 
  -8   1   8        0.94       -0.31      3.02 o 
  -7   1   8       22.98       21.98      4.19 o 
  -6   1   8       14.75        9.72      3.62 o 
  -5   1   8       28.40       31.66      5.46 o 
  -4   1   8       36.67       37.10      2.88 o 
  -3   1   8       62.59       65.08      3.67 o 
  -2   1   8       13.53       17.48      3.90 o 
  -1   1   8       61.83       59.71      5.46 o 
   0   1   8      387.50      373.78     15.56 o 
   1   1   8      149.28      170.95      9.41 o 
   2   1   8       39.07       32.58      4.10 o 
   3   1   8       33.17       37.16      4.78 o 
   4   1   8        0.54        0.26      3.86 o 
   5   1   8       12.93       14.96      6.14 o 
   6   1   8        3.98       10.48      4.18 o 
  -8   2   8        2.36        8.00      5.79 o 
  -7   2   8        1.61        2.32      2.49 o 
  -6   2   8        3.86        3.20      4.81 o 
  -5   2   8      100.58       99.47      7.90 o 
  -4   2   8       16.87       13.82      2.40 o 
  -3   2   8      104.30      106.06      6.75 o 
  -2   2   8      109.72      100.57      4.40 o 
  -1   2   8       48.94       50.29      5.61 o 
   0   2   8       39.54       37.80      4.69 o 
   1   2   8        8.50       12.41      4.70 o 
   2   2   8       34.44       36.86      9.87 o 
   3   2   8       52.19       58.28      5.83 o 
   4   2   8        3.10       10.09      2.48 o 
   5   2   8       63.61       64.75      7.64 o 
   6   2   8        5.62        3.03      3.56 o 
  -8   3   8       10.25        5.23      6.68 o 
  -7   3   8       26.39       33.78      5.39 o 
  -6   3   8       10.85       18.07      4.98 o 
  -5   3   8       49.38       51.16      7.24 o 
  -4   3   8       45.70       47.14      6.41 o 
  -3   3   8      107.87      103.71      4.75 o 
  -2   3   8       95.52       93.40      7.95 o 
  -1   3   8       68.44       75.89      5.44 o 
   0   3   8       32.74       34.20      3.51 o 
   1   3   8      159.67      170.49      9.45 o 
   2   3   8       64.63       59.81      4.53 o 
   3   3   8       98.49       91.48      6.80 o 
   4   3   8        2.04        3.72      2.48 o 
   5   3   8        4.34        4.69      3.82 o 
   6   3   8       20.98       26.78      5.81 o 
  -8   4   8        3.02        7.83      6.01 o 
  -7   4   8        1.89        6.25      3.42 o 
  -6   4   8       17.84       19.62      4.62 o 
  -5   4   8        3.67        3.51      2.78 o 
  -4   4   8        3.13        4.49      1.40 o 
  -3   4   8      176.36      174.57      6.46 o 
  -2   4   8       84.41       72.94      3.96 o 
  -1   4   8      107.89       97.97      4.02 o 
   0   4   8      177.30      169.91     11.54 o 
   1   4   8       51.85       60.32      5.83 o 
   2   4   8       37.00       32.93      8.10 o 
   3   4   8       49.29       41.74      5.54 o 
   4   4   8       30.51       32.54      8.01 o 
   5   4   8       36.77       41.54      6.73 o 
   6   4   8        8.82       17.63      4.60 o 
  -7   5   8        5.17        0.43      3.02 o 
  -6   5   8        8.72        9.73      4.57 o 
  -5   5   8       23.71       31.62      3.56 o 
  -4   5   8       26.75       36.63      3.32 o 
  -3   5   8        2.18        2.17      1.15 o 
  -2   5   8       75.85       74.41      3.84 o 
  -1   5   8       12.08       10.23      1.88 o 
   0   5   8        4.77        4.29      2.21 o 
   1   5   8       40.23       36.75      4.54 o 
   2   5   8      198.71      191.15     10.25 o 
   3   5   8       28.62       30.25      4.21 o 
   4   5   8        3.49        8.81      3.09 o 
   5   5   8       11.47       14.48      6.63 o 
   6   5   8       33.39       37.28      6.62 o 
  -7   6   8        3.26        5.44      3.50 o 
  -6   6   8       60.04       66.09      7.00 o 
  -5   6   8       17.53       17.71      2.82 o 
  -4   6   8       53.36       53.78      4.07 o 
  -3   6   8       36.20       35.86      4.09 o 
  -2   6   8       30.01       30.55      2.52 o 
  -1   6   8       21.39       22.95      2.43 o 
   0   6   8      125.58      117.20      5.13 o 
   1   6   8        1.37        3.44      2.67 o 
   2   6   8       20.71       17.52      3.45 o 
   3   6   8        3.72       11.40      4.42 o 
   4   6   8       54.42       58.60      5.97 o 
   5   6   8        5.41        9.17      4.50 o 
  -7   7   8        6.40        1.10      4.22 o 
  -6   7   8        1.54       -2.61      3.76 o 
  -5   7   8        2.81       -1.55      2.12 o 
  -4   7   8       34.03       31.90      3.41 o 
  -3   7   8        9.40        6.84      4.36 o 
  -2   7   8       52.39       48.32      3.61 o 
  -1   7   8        0.30        0.74      1.36 o 
   0   7   8        8.18       11.53      2.06 o 
   1   7   8       11.23       18.11      7.13 o 
   2   7   8      163.72      174.00     16.26 o 
   3   7   8        3.73        5.39      3.38 o 
   4   7   8       22.78       19.32      4.13 o 
   5   7   8        9.47       14.17     11.40 o 
  -7   8   8        0.99        0.56      2.81 o 
  -6   8   8       35.67       38.18      5.94 o 
  -5   8   8       20.37       21.01      4.29 o 
  -4   8   8       26.31       20.98      3.20 o 
  -3   8   8        6.71        4.26      2.07 o 
  -2   8   8       32.22       32.21      3.60 o 
  -1   8   8       18.95       18.11      2.46 o 
   0   8   8      164.88      159.11      6.72 o 
   1   8   8        0.46        0.12      2.00 o 
   2   8   8        4.29        6.04      3.21 o 
   3   8   8        4.05        9.21      3.93 o 
   4   8   8       80.91       88.49      8.58 o 
   5   8   8        3.70        4.63      4.67 o 
  -6   9   8        2.63        6.13      3.79 o 
  -5   9   8       10.13       17.70      4.32 o 
  -4   9   8       11.74       14.50      2.56 o 
  -3   9   8       15.58       24.02      3.68 o 
  -2   9   8       10.48        8.32      2.33 o 
  -1   9   8        4.56        2.71      1.92 o 
   0   9   8        6.89        4.89      1.97 o 
   1   9   8       16.78       20.76      3.01 o 
   2   9   8       59.23       61.24      8.80 o 
   3   9   8       10.01        1.23      3.69 o 
   4   9   8        2.88        3.48      3.01 o 
  -6  10   8       15.99       23.27      5.64 o 
  -5  10   8       21.16       17.35      3.92 o 
  -4  10   8       17.19       21.56      4.32 o 
  -3  10   8        5.56        2.51      2.49 o 
  -2  10   8       11.56       10.33      3.19 o 
  -1  10   8        3.13        4.45      2.27 o 
   0  10   8       50.98       52.37      4.49 o 
   1  10   8       13.02       12.27      2.53 o 
   2  10   8        6.75        6.80      3.61 o 
   3  10   8        2.45       -1.82      2.70 o 
   4  10   8       40.90       31.03      7.78 o 
  -5  11   8        5.05       10.07      4.78 o 
  -4  11   8        8.15        3.10      5.34 o 
  -3  11   8       12.23       13.85      4.22 o 
  -2  11   8       35.38       30.76     11.82 o 
  -1  11   8        0.78        0.25      1.78 o 
   0  11   8        4.81        2.90      2.47 o 
   1  11   8       25.96       32.85      4.25 o 
   2  11   8       19.16       17.49      4.63 o 
   3  11   8       24.80       27.93      5.88 o 
  -5  12   8       46.88       40.78      9.76 o 
  -4  12   8        2.11       11.52      5.51 o 
  -3  12   8       15.05       10.38      6.91 o 
  -2  12   8       12.76       18.21      6.21 o 
  -1  12   8       35.48       40.49      5.71 o 
   0  12   8        3.77        4.60      2.42 o 
   1  12   8       17.14       16.59      4.43 o 
   2  12   8        2.69        3.33      3.36 o 
   3  12   8        9.45        5.25      5.33 o 
  -4  13   8        7.63        7.13      6.60 o 
  -3  13   8       21.60       18.74      7.50 o 
  -2  13   8       11.01       11.83      6.41 o 
  -1  13   8       10.67       24.31      6.07 o 
   0  13   8        1.09       -1.39      3.00 o 
   1  13   8        0.71        1.69      4.10 o 
   2  13   8        0.18        1.66      2.71 o 
  -2  14   8        2.07       -5.23      5.23 o 
  -1  14   8       61.67       61.73     10.74 o 
  -3 -12   9       36.34       49.03     10.99 o 
  -2 -12   9        5.21       12.20      5.65 o 
  -1 -12   9        6.84        6.76      3.68 o 
   0 -12   9        2.32        0.91      3.34 o 
   1 -12   9       14.47       14.85      6.91 o 
  -4 -11   9        7.84       10.18      4.92 o 
  -3 -11   9        1.76        8.67      4.22 o 
  -2 -11   9       10.09       20.29      4.73 o 
  -1 -11   9        8.46       15.66      7.22 o 
   0 -11   9        4.08        3.27      3.85 o 
   1 -11   9        8.18        8.07      4.58 o 
   2 -11   9        4.81       13.20      6.24 o 
  -5 -10   9        1.34        0.92      3.46 o 
  -4 -10   9       10.11       23.24      9.13 o 
  -3 -10   9        6.58       16.41      5.52 o 
  -2 -10   9       34.09       35.58      6.29 o 
  -1 -10   9       11.76       19.96      4.61 o 
   0 -10   9        0.44        3.63      2.82 o 
   1 -10   9        4.67       13.58     10.27 o 
   2 -10   9       12.50       17.91      6.41 o 
  -5  -9   9       21.10       21.36      5.90 o 
  -4  -9   9        2.64        4.27      3.85 o 
  -3  -9   9        1.69        0.85      2.63 o 
  -2  -9   9        6.80       16.33      7.23 o 
  -1  -9   9       21.67       28.41      5.16 o 
   0  -9   9        8.63        7.57      3.39 o 
   1  -9   9       20.96       20.36      9.72 o 
   2  -9   9       15.43       13.01      4.39 o 
   3  -9   9        1.92       -0.17      5.55 o 
  -6  -8   9       12.63        7.90      4.73 o 
  -5  -8   9       12.44       18.53     11.80 o 
  -4  -8   9       33.86       37.49      5.32 o 
  -3  -8   9        5.60        4.97      4.59 o 
  -2  -8   9       48.26       50.03      6.61 o 
  -1  -8   9        0.41       -2.22      3.62 o 
   0  -8   9        2.33        6.21      2.92 o 
   1  -8   9       19.96       27.94      5.68 o 
   2  -8   9       54.81       63.15      7.24 o 
   3  -8   9        1.25        2.20      3.62 o 
  -6  -7   9       18.62       12.60     10.00 o 
  -5  -7   9        6.03       15.66      8.07 o 
  -4  -7   9       22.70       17.04      4.26 o 
  -3  -7   9        5.91       12.29      6.31 o 
  -2  -7   9        3.78        3.56      3.27 o 
  -1  -7   9        4.53        8.31      4.03 o 
   0  -7   9       74.54       73.71      7.17 o 
   1  -7   9        9.65       15.66      4.38 o 
   2  -7   9       21.05       17.23      4.02 o 
   3  -7   9       12.48        9.17      4.36 o 
   4  -7   9       31.51       34.99      6.16 o 
  -6  -6   9       20.55       19.75      3.85 o 
  -5  -6   9        4.42        4.06      3.85 o 
  -4  -6   9       25.19       27.07      4.50 o 
  -3  -6   9        5.10        1.19      3.22 o 
  -2  -6   9       14.68       22.92      3.86 o 
  -1  -6   9        1.22        8.24      9.90 o 
   0  -6   9        2.14        4.34      3.21 o 
   1  -6   9        1.18        7.87      3.44 o 
   2  -6   9       40.64       33.82      9.10 o 
   3  -6   9        5.98       13.08      7.44 o 
   4  -6   9       12.22       18.09      6.34 o 
  -7  -5   9        5.13       21.90      7.27 o 
  -6  -5   9       34.04       37.56      6.17 o 
  -5  -5   9       26.25       20.99      4.31 o 
  -4  -5   9       28.84       32.43     10.54 o 
  -3  -5   9       50.48       47.45      9.41 o 
  -2  -5   9        3.37        9.82      5.30 o 
  -1  -5   9        0.24       -0.08      2.27 o 
   0  -5   9      109.06      112.39      7.65 o 
   1  -5   9       17.77       29.77      7.48 o 
   2  -5   9        2.69        1.94      3.81 o 
   3  -5   9       17.57       11.90      4.74 o 
   4  -5   9       25.03       28.47      4.67 o 
  -7  -4   9        0.02        4.53      6.35 o 
  -6  -4   9        5.58        8.29      5.15 o 
  -5  -4   9       46.46       46.93      6.05 o 
  -4  -4   9       15.36       21.95      4.33 o 
  -3  -4   9       17.35       22.62      3.68 o 
  -2  -4   9       21.03       31.56      4.27 o 
  -1  -4   9        4.73       12.12      6.50 o 
   0  -4   9        1.70       -0.39      2.79 o 
   1  -4   9       10.87       19.19      9.10 o 
   2  -4   9       37.41       30.82      7.38 o 
   3  -4   9       31.07       31.69      4.74 o 
   4  -4   9       18.53       19.79      4.04 o 
   5  -4   9        1.81       -2.83      2.83 o 
  -7  -3   9        4.90        4.37      3.31 o 
  -6  -3   9       39.33       42.98      4.76 o 
  -5  -3   9       70.49       78.33      7.11 o 
  -4  -3   9       32.69       43.40      5.37 o 
  -3  -3   9        4.05        4.79      4.41 o 
  -2  -3   9       13.08       23.68      4.18 o 
  -1  -3   9       54.47       49.78      5.85 o 
   0  -3   9       93.45       88.43      7.59 o 
   1  -3   9       29.11       70.55     28.61 o 
   2  -3   9        2.25        8.36      3.34 o 
   3  -3   9        9.18       17.91      6.48 o 
   4  -3   9        2.73        4.43      3.61 o 
   5  -3   9       12.47       10.61      4.96 o 
  -7  -2   9       69.32       63.37      8.16 o 
  -6  -2   9        3.79        2.13      3.18 o 
  -5  -2   9       15.94       14.00      2.98 o 
  -4  -2   9       10.55        9.48      4.07 o 
  -3  -2   9       22.03       19.25      4.33 o 
  -2  -2   9       14.48       13.46      3.02 o 
  -1  -2   9        5.78        4.42      3.69 o 
   0  -2   9        7.48        0.93      3.08 o 
   1  -2   9       48.39       49.89      5.83 o 
   2  -2   9        6.78        9.69      3.75 o 
   3  -2   9       20.95       27.40      5.11 o 
   4  -2   9        2.48        4.05      3.89 o 
   5  -2   9        6.44        5.71      3.89 o 
  -7  -1   9        7.73        5.42      4.03 o 
  -6  -1   9        7.08       16.91      4.33 o 
  -5  -1   9       21.85       24.39      3.43 o 
  -4  -1   9       17.40       26.56      5.24 o 
  -3  -1   9       15.74       19.98      3.94 o 
  -2  -1   9       41.19       42.02      9.45 o 
  -1  -1   9       44.85       43.14      4.49 o 
   0  -1   9       15.43       19.62      3.80 o 
   1  -1   9        6.92        4.10      3.74 o 
   2  -1   9        4.16        3.27      2.08 o 
   3  -1   9        7.27        8.45      3.91 o 
   4  -1   9        1.02        4.67      3.22 o 
   5  -1   9       50.31       54.63      7.71 o 
  -7   0   9       24.19       25.27      5.63 o 
  -6   0   9        2.22        2.15      3.06 o 
  -5   0   9        5.75        1.91      2.02 o 
  -4   0   9       25.81       23.33      2.93 o 
  -3   0   9      102.56       80.22      6.94 o 
  -2   0   9        0.21        0.00      2.04 o 
  -1   0   9       19.62       21.96      4.60 o 
   0   0   9        0.71        8.67      8.41 o 
   1   0   9       66.80       59.28      6.18 o 
   2   0   9        2.20        4.50      2.69 o 
   3   0   9       12.89       19.47      4.47 o 
   4   0   9        1.06        2.19      3.55 o 
   5   0   9        2.87       -1.73      2.85 o 
  -7   1   9        7.84        6.01      3.94 o 
  -6   1   9        7.08       13.67      4.96 o 
  -5   1   9       22.23       30.48      4.58 o 
  -4   1   9       17.09       16.38      2.83 o 
  -3   1   9       16.15       16.13      2.72 o 
  -2   1   9       40.95       32.92     10.07 o 
  -1   1   9       43.78       46.77      5.29 o 
   0   1   9       15.45       11.41      4.46 o 
   1   1   9        6.78       16.79      3.09 o 
   2   1   9        4.15        2.88      2.56 o 
   3   1   9        7.21        9.41      3.48 o 
   4   1   9        1.10       10.54      7.13 o 
   5   1   9       50.93       66.39      7.83 o 
  -7   2   9       69.23       74.94     10.95 o 
  -6   2   9        3.87        3.80      3.19 o 
  -5   2   9       15.88       22.07      6.75 o 
  -4   2   9       10.56       14.22      2.40 o 
  -3   2   9       23.59       25.16      2.95 o 
  -2   2   9       14.99       22.21      4.27 o 
  -1   2   9        6.24       11.39      3.17 o 
   0   2   9        7.49        7.08      2.91 o 
   1   2   9       48.84       54.26      5.82 o 
   2   2   9        6.76       11.04      3.18 o 
   3   2   9       21.27       23.01      6.17 o 
   4   2   9        2.61        8.65      3.10 o 
   5   2   9        6.58        2.11      3.87 o 
  -7   3   9        4.97        4.20      5.37 o 
  -6   3   9       39.76       39.69      6.03 o 
  -5   3   9       68.94       68.51      6.79 o 
  -4   3   9       32.04       32.54      4.33 o 
  -3   3   9        3.89        2.96      1.82 o 
  -2   3   9       13.27       20.93      4.38 o 
  -1   3   9       54.38       57.89      5.55 o 
   0   3   9       93.28       94.09      7.40 o 
   1   3   9       28.38       33.34      5.39 o 
   2   3   9        2.38        1.61      3.15 o 
   3   3   9        9.15       18.83      3.64 o 
   4   3   9        2.51        4.75     13.02 o 
   5   3   9       12.35       17.71      5.08 o 
  -7   4   9        0.04        4.83      3.83 o 
  -6   4   9        5.25       10.04      3.15 o 
  -5   4   9       46.42       43.95      4.41 o 
  -4   4   9       14.79       14.26      5.19 o 
  -3   4   9       16.60       17.24      2.45 o 
  -2   4   9       21.61       26.84      4.27 o 
  -1   4   9        4.61        0.50      2.77 o 
   0   4   9        1.62        2.36      2.13 o 
   1   4   9       11.09       23.52      4.22 o 
   2   4   9       37.22       34.52      4.38 o 
   3   4   9       31.54       29.24      4.70 o 
   4   4   9       18.87       18.77      5.18 o 
   5   4   9        1.90        3.45      2.36 o 
  -7   5   9        5.22        5.58      4.48 o 
  -6   5   9       34.88       29.39      4.43 o 
  -5   5   9       26.87       22.16      3.61 o 
  -4   5   9       29.46       27.90      4.45 o 
  -3   5   9       50.56       44.91      3.59 o 
  -2   5   9        3.66        4.45      1.73 o 
  -1   5   9        0.35        0.97      2.07 o 
   0   5   9      108.58      108.86      8.17 o 
   1   5   9       18.20       19.94      3.63 o 
   2   5   9        2.79       19.96     10.80 o 
   3   5   9       17.56       26.21      4.79 o 
   4   5   9       24.75       31.76      5.85 o 
  -6   6   9       19.93       10.21      6.57 o 
  -5   6   9        4.42        5.79      3.13 o 
  -4   6   9       25.03       27.84      4.39 o 
  -3   6   9        5.15        4.64      2.58 o 
  -2   6   9       14.96       23.32      8.32 o 
  -1   6   9        1.18       -1.22      2.52 o 
   0   6   9        2.10        4.25      2.98 o 
   1   6   9        1.15        2.03      3.12 o 
   2   6   9       40.49       48.03      5.92 o 
   3   6   9        6.01        7.45      4.10 o 
   4   6   9       12.56        9.68      4.83 o 
  -6   7   9       18.88       16.19      4.92 o 
  -5   7   9        6.03        4.73      5.48 o 
  -4   7   9       23.53       19.73      4.00 o 
  -3   7   9        5.94        5.38      2.99 o 
  -2   7   9        4.11        6.13      2.06 o 
  -1   7   9        4.51       12.92      8.39 o 
   0   7   9       74.74       77.94      5.83 o 
   1   7   9        9.63       12.20      4.09 o 
   2   7   9       21.14       21.18      3.86 o 
   3   7   9       12.64       14.59      3.85 o 
   4   7   9       31.09       29.42      5.32 o 
  -6   8   9       12.47        4.67      5.99 o 
  -5   8   9       12.45       15.22      6.52 o 
  -4   8   9       33.94       37.18      5.06 o 
  -3   8   9        5.71        3.19      5.24 o 
  -2   8   9       47.67       45.93      4.50 o 
  -1   8   9        0.38       -1.29      1.94 o 
   0   8   9        2.39        3.32      3.21 o 
   1   8   9       19.98       19.71      4.69 o 
   2   8   9       54.47       57.80      6.08 o 
   3   8   9        1.19        6.06      3.71 o 
   4   8   9       10.80       25.26      8.53 o 
  -5   9   9       21.08       20.45      7.30 o 
  -4   9   9        2.95        3.10      4.28 o 
  -3   9   9        1.72        2.92      3.01 o 
  -2   9   9        7.05       15.24      3.49 o 
  -1   9   9       21.37       19.10      4.70 o 
   0   9   9        9.02        9.04      3.57 o 
   1   9   9       20.93       19.68      4.58 o 
   2   9   9       15.55       11.52      4.41 o 
   3   9   9        1.85        1.70      4.07 o 
  -5  10   9        1.32       -0.28      4.42 o 
  -4  10   9       10.44        3.58      5.93 o 
  -3  10   9        6.24        2.49      5.09 o 
  -2  10   9       34.58       36.98      9.20 o 
  -1  10   9       11.57        0.48      5.31 o 
   0  10   9        0.40       -0.93      1.96 o 
   1  10   9        4.72       15.14      6.82 o 
   2  10   9       12.51       15.11      8.78 o 
  -4  11   9        7.61       -1.73      5.57 o 
  -3  11   9        1.69        1.82      4.98 o 
  -2  11   9       10.25       23.58      6.24 o 
  -1  11   9        8.73       16.64      5.45 o 
   0  11   9        3.91        5.20      3.30 o 
   1  11   9        8.48       11.43      4.13 o 
   2  11   9        4.79        3.89      4.16 o 
  -3  12   9       36.37       49.06      9.57 o 
   0  12   9        2.33       -1.73      2.85 o 
   1  12   9       14.28       11.52      6.57 o 
  -2 -10  10        5.32        2.39      4.05 o 
  -1 -10  10       14.27       22.61      6.20 o 
   0 -10  10        3.98        5.95      3.38 o 
  -3  -9  10        2.78        7.61      4.75 o 
  -2  -9  10       10.24       27.40     13.08 o 
  -1  -9  10        9.16       12.48      5.04 o 
   0  -9  10        4.70        1.73      4.06 o 
   1  -9  10        3.33        2.98      3.69 o 
  -4  -8  10       20.19       18.61      5.68 o 
  -3  -8  10        1.61        6.21      5.17 o 
  -2  -8  10        7.74        5.42      4.09 o 
  -1  -8  10       14.83       13.96      8.56 o 
   0  -8  10       12.86       18.65      5.19 o 
   1  -8  10        8.22       24.65     18.11 o 
   2  -8  10       10.57       10.80      4.73 o 
  -5  -7  10        8.40        2.00      2.99 o 
  -4  -7  10       12.50       20.06      4.61 o 
  -3  -7  10        1.74        0.09      2.74 o 
  -2  -7  10       27.91       31.99     10.07 o 
  -1  -7  10        7.86        6.01      3.21 o 
   0  -7  10        3.76       11.11      9.59 o 
   1  -7  10        3.14        6.34      3.77 o 
   2  -7  10       18.43       16.41      5.40 o 
  -5  -6  10        5.54        7.22      4.98 o 
  -4  -6  10        6.85        8.83      4.84 o 
  -3  -6  10        1.55        4.83      4.75 o 
  -2  -6  10        7.25        7.97      3.75 o 
  -1  -6  10        7.88       20.17     10.64 o 
   0  -6  10       23.50       20.40      5.34 o 
   1  -6  10       13.23       24.33      5.38 o 
   2  -6  10        6.47        3.94      4.50 o 
   3  -6  10        6.18        6.08      3.51 o 
  -5  -5  10       16.67       23.13      4.46 o 
  -4  -5  10        7.92        6.28      5.64 o 
  -3  -5  10       12.41       10.48      4.37 o 
  -2  -5  10       33.36       33.92      7.24 o 
  -1  -5  10        9.61       14.68      3.36 o 
   0  -5  10        4.47       16.42      6.42 o 
   1  -5  10       24.95       20.77      5.83 o 
   2  -5  10       11.10       11.73      4.36 o 
   3  -5  10       17.07       15.06      5.40 o 
  -6  -4  10       10.18       27.89      9.43 o 
  -5  -4  10        8.96        5.26      4.10 o 
  -4  -4  10        1.96        5.04      3.74 o 
  -3  -4  10        8.83        6.48      7.76 o 
  -2  -4  10        0.83        1.94      4.10 o 
  -1  -4  10        5.81       10.59      4.14 o 
   0  -4  10       47.82       50.15      6.78 o 
   1  -4  10       32.78       40.51      5.15 o 
   2  -4  10       15.46       18.53      3.86 o 
   3  -4  10        2.88        4.82      7.78 o 
  -6  -3  10       12.20       26.91      7.92 o 
  -5  -3  10        0.43        2.20      2.81 o 
  -4  -3  10       17.58       19.34      4.83 o 
  -3  -3  10       19.57       29.83      5.35 o 
  -2  -3  10       19.30       25.57      4.91 o 
  -1  -3  10        7.34       20.51      4.39 o 
   0  -3  10        7.71       10.30      5.51 o 
   1  -3  10        0.82        2.64      3.30 o 
   2  -3  10        0.75       -0.09      7.20 o 
   3  -3  10        3.28        6.29      4.23 o 
  -6  -2  10        2.83        1.45      4.00 o 
  -5  -2  10       37.60       28.61      5.41 o 
  -4  -2  10        4.94        3.89      3.34 o 
  -3  -2  10       11.90       20.17      3.74 o 
  -2  -2  10        8.45        8.51      3.77 o 
  -1  -2  10       44.54       52.57      6.44 o 
   0  -2  10       23.89       21.63      8.54 o 
   1  -2  10        5.21        9.41      3.94 o 
   2  -2  10       11.48       16.54      5.13 o 
   3  -2  10        7.99       19.90     13.20 o 
   4  -2  10        4.39       10.57      6.04 o 
  -6  -1  10        0.87        5.40      5.40 o 
  -5  -1  10        2.36        8.28      5.62 o 
  -4  -1  10        5.20        5.32      3.10 o 
  -3  -1  10       12.41       19.76      5.01 o 
  -2  -1  10        6.26        8.80      3.54 o 
  -1  -1  10       10.90       18.82      4.47 o 
   0  -1  10        1.74        5.54      2.72 o 
   1  -1  10       22.94       26.24      8.13 o 
   2  -1  10        0.26        6.99     11.30 o 
   3  -1  10        6.98        7.82      4.31 o 
   4  -1  10        4.25        7.64      3.77 o 
  -6   0  10        4.56        4.03      4.17 o 
  -5   0  10       45.29       33.23      9.23 o 
  -4   0  10        9.18       19.77      4.28 o 
  -3   0  10       19.19       31.31      4.90 o 
  -2   0  10        7.58       17.08      4.23 o 
  -1   0  10       42.85       38.61      5.73 o 
   0   0  10        2.07        1.40      2.64 o 
   1   0  10        6.95        1.31      2.94 o 
   2   0  10        2.58       -2.53      5.50 o 
   3   0  10        5.23        5.20      3.79 o 
   4   0  10        4.21        2.17      3.13 o 
  -6   1  10        0.83       -1.23      5.34 o 
  -5   1  10        2.40       -1.09      5.12 o 
  -4   1  10        5.22       14.36     10.85 o 
  -3   1  10       12.07       13.57      6.00 o 
  -2   1  10        6.18        4.75      2.93 o 
  -1   1  10       10.83       17.13      3.16 o 
   0   1  10        1.80        9.87      2.63 o 
   1   1  10       23.10       25.81      4.26 o 
   2   1  10        0.26        4.30      3.99 o 
   3   1  10        7.28       12.67      4.48 o 
   4   1  10        4.51        6.57      4.27 o 
  -6   2  10        2.93        3.61      3.80 o 
  -5   2  10       37.87       41.17      8.64 o 
  -4   2  10        4.84        6.46      5.03 o 
  -3   2  10       12.14       16.09      8.45 o 
  -2   2  10        8.59       13.10      6.36 o 
  -1   2  10       44.29       51.35      6.32 o 
   0   2  10       24.06       24.48      4.73 o 
   1   2  10        5.20        9.31      3.92 o 
   2   2  10       11.38       15.76      4.59 o 
   3   2  10        7.95        5.99      4.67 o 
   4   2  10        4.33        1.68      4.03 o 
  -6   3  10       11.94        3.66      6.74 o 
  -5   3  10        0.40       -2.46      4.42 o 
  -4   3  10       17.81       23.16      5.31 o 
  -3   3  10       19.19       26.54      3.96 o 
  -2   3  10       19.05       21.97      4.48 o 
  -1   3  10        7.12        7.53      3.90 o 
   0   3  10        7.51       11.74      3.99 o 
   1   3  10        0.80        3.06      2.77 o 
   2   3  10        0.65        1.79      2.96 o 
   3   3  10        3.74        9.17      4.25 o 
  -5   4  10        9.08       15.89      5.82 o 
  -4   4  10        2.08        5.96      5.23 o 
  -3   4  10        9.06       13.21      6.13 o 
  -2   4  10        0.80        2.36      2.32 o 
  -1   4  10        5.80       11.22      3.81 o 
   0   4  10       48.08       53.71      6.39 o 
   1   4  10       33.45       34.59      6.07 o 
   2   4  10       15.64       24.10      5.01 o 
   3   4  10        2.89        4.98      4.00 o 
  -5   5  10       16.54        9.29      7.05 o 
  -4   5  10        8.23        9.93      5.29 o 
  -3   5  10       12.24       12.59      4.34 o 
  -2   5  10       33.25       27.27      4.08 o 
  -1   5  10        9.52        4.56      3.77 o 
   0   5  10        4.43        3.95      5.96 o 
   1   5  10       24.57       37.85      5.54 o 
   2   5  10       10.74        7.43      4.46 o 
   3   5  10       16.57       17.96      5.04 o 
  -4   6  10        6.69       24.22      6.32 o 
  -3   6  10        1.56        2.60      4.95 o 
  -2   6  10        7.35        3.62      3.83 o 
  -1   6  10        7.71        8.01      3.95 o 
   0   6  10       23.97       29.79      5.03 o 
   1   6  10       13.70       20.09      4.89 o 
   2   6  10        6.60       13.40      5.24 o 
   3   6  10        6.43        5.54      4.75 o 
  -4   7  10       12.76       21.59      6.57 o 
  -3   7  10        1.75       12.75      4.59 o 
  -2   7  10       27.97       26.46      8.03 o 
  -1   7  10        7.90        3.36      3.41 o 
   0   7  10        3.74       11.80      8.81 o 
   1   7  10        3.18        3.18      5.68 o 
   2   7  10       18.52       18.63      5.15 o 
  -3   8  10        1.57       -3.02      4.89 o 
  -2   8  10        7.83        5.03      3.97 o 
  -1   8  10       14.81       20.61      5.33 o 
   0   8  10       13.05       13.97      7.76 o 
   1   8  10        8.10       17.65      7.05 o 
   2   8  10       10.76       10.69      3.89 o 
  -2   9  10       10.44        7.36      6.21 o 
  -1   9  10        9.01       12.47      4.45 o 
   0   9  10        4.66        5.08      2.69 o 
   1   9  10        3.38       -0.09      3.48 o 
  -1  10  10       14.32       26.10      7.78 o 
   0  10  10        4.15        2.01      5.15 o 
  -3  -6  11        1.89        3.36      3.03 o 
  -2  -6  11       22.77       26.61      6.18 o 
  -1  -6  11        8.19        4.97      4.56 o 
   0  -6  11        4.21        9.60      4.84 o 
  -3  -5  11        4.98        4.25      3.12 o 
  -2  -5  11       12.79       25.46      5.87 o 
  -1  -5  11       30.63       35.42      5.44 o 
   0  -5  11       23.59       17.79      4.76 o 
   1  -5  11        8.35        8.81      4.57 o 
  -4  -4  11        2.67        4.01      3.07 o 
  -3  -4  11       15.54       18.67      4.39 o 
  -2  -4  11       18.68       16.31      8.59 o 
  -1  -4  11        7.66       25.13      8.17 o 
   0  -4  11       20.16       24.21      4.85 o 
   1  -4  11        7.02        9.83      3.87 o 
  -4  -3  11        4.03        2.94      3.95 o 
  -3  -3  11       15.23       17.00     10.56 o 
  -2  -3  11        8.14       12.65      8.56 o 
  -1  -3  11        0.34        0.56      3.17 o 
   0  -3  11        3.22       -0.52      2.53 o 
   1  -3  11        5.21        8.60      7.41 o 
  -4  -2  11        2.22       -2.86      2.86 o 
  -3  -2  11       31.97       36.35     13.36 o 
  -2  -2  11       11.30       16.67      7.86 o 
  -1  -2  11       24.85       22.53      4.15 o 
   0  -2  11       30.17       41.27      5.75 o 
   1  -2  11       18.49       21.82      5.44 o 
   2  -2  11        0.24        0.61      3.29 o 
  -4  -1  11        1.74       29.59      8.03 o 
  -3  -1  11       10.73       17.79      4.27 o 
  -2  -1  11       13.39       12.58      3.78 o 
  -1  -1  11       46.42       42.49      6.92 o 
   0  -1  11        8.37       19.89      8.14 o 
   1  -1  11       10.05       11.93      4.90 o 
   2  -1  11       10.84        9.48      4.80 o 
  -4   0  11       10.09        3.13      5.48 o 
  -3   0  11        4.13        3.58      2.98 o 
  -2   0  11        0.09        5.87      5.13 o 
  -1   0  11       13.74       16.90     12.25 o 
   0   0  11       19.97       35.18      9.15 o 
   1   0  11        1.51       -0.24      3.07 o 
   2   0  11        0.42        2.68      3.33 o 
  -4   1  11        1.69        3.89      7.55 o 
  -3   1  11       10.70       16.32     10.00 o 
  -2   1  11       13.29       18.37      9.54 o 
  -1   1  11       46.68       56.84      6.86 o 
   0   1  11        8.38       19.29      5.80 o 
   1   1  11       10.08       11.44      4.80 o 
   2   1  11       11.10        8.28      4.58 o 
  -4   2  11        2.29        3.66      3.30 o 
  -3   2  11       31.54       45.65      9.54 o 
  -2   2  11       11.28        6.26      4.82 o 
  -1   2  11       24.86       27.12      5.50 o 
   0   2  11       29.96       37.49      6.45 o 
   1   2  11       18.12       16.36      5.38 o 
   2   2  11        0.20       -1.40      3.18 o 
  -4   3  11        3.88        7.44      6.04 o 
  -3   3  11       14.93       14.68      5.09 o 
  -2   3  11        8.14        6.79      2.92 o 
  -1   3  11        0.38       -1.81      3.08 o 
   0   3  11        3.22        1.27      2.98 o 
   1   3  11        5.66        8.84      4.60 o 
  -4   4  11        2.77        7.72      5.85 o 
  -3   4  11       15.69       24.73      7.69 o 
  -2   4  11       19.07       11.52      9.33 o 
  -1   4  11        7.87       14.97     10.88 o 
   0   4  11       20.05       20.99      5.66 o 
   1   4  11        7.22       13.38      8.84 o 
  -3   5  11        4.94       -2.46      5.17 o 
  -2   5  11       12.64       16.33      8.06 o 
  -1   5  11       30.31       38.77      6.26 o 
   0   5  11       23.49       26.54      4.68 o 
   1   5  11        8.04        7.04      3.61 o 
  -3   6  11        1.89        1.12      5.48 o 
  -2   6  11       22.85       25.01      8.56 o 
  -1   6  11        8.30        6.88      4.64 o 
   0   6  11        4.24        8.74      8.60 o 
                                                 
